# Supplementary material for: 4-{[4-(Hy­droxy­meth­yl)piperidin-1-yl]meth­yl}phenol
Source: Acta Crystallogr Sect E Struct Rep Online. 2012 Jun 30;68(Pt 7):o2275–6. doi: 10.1107/S1600536812028838 (PMC3394056; doi:10.1107/S1600536812028838)
Supplement: Supplementary file 1 [file e-68-o2275-sup1.cif]

##############################################################################
#                                                                            #
# This CIF contains the data in a paper accepted for publication in          #
# Acta Crystallographica Section E. It conforms to the requirements of       #
# Notes for Authors for Acta Crystallographica Section E, and has been       #
# peer reviewed under the auspices of the IUCr Commission on Journals.       #
#                                                                            #
# Full details of the Crystallographic Information File format               #
# are given in the paper "The Crystallographic Information File (CIF):       #
# a New Standard Archive File for Crystallography" by S. R. Hall, F. H.      #
# Allen and I. D. Brown [Acta Cryst. (1991), A47, 655-685].                  #
#                                                                            #
# The current version of the core CIF dictionary is obtainable from          #
# ftp://ftp.iucr.org/pub/cif_core.dic.                                       #
#                                                                            #
# Software is freely available for graphical display of the structure(s)     #
# in this CIF. For information consult the CIF software page                 #
# http://www.iucr.org/resources/cif/software.                                #
#                                                                            #
# This file may be used for bona fide research purposes within the           #
# scientific community so long as proper attribution is given to the journal # 
# article from which it was obtained.                                        #
#                                                                            #
##############################################################################
data_global
_audit_creation_method     'WinGX routine CIF_UPDATE'
_audit_conform_dict_name     cif_core.dic
_audit_conform_dict_version     2.4
_journal_data_validation_number     ?
_journal_date_recd_electronic     2012-06-04
_journal_date_accepted     2012-06-25
_journal_name_full     'Acta Crystallographica, Section E'
_journal_year     2012
_journal_volume     68
_journal_issue      7
_journal_page_first     o2275
_journal_page_last     o2276
_journal_paper_category     QO
_journal_paper_doi     10.1107/S1600536812028838
_journal_coeditor_code     ZS2215
_publ_contact_author_name     'Doriguetto, A. C.'
_publ_contact_author_address
;
Laborat\'orio de Cristalografia
Instituto de Qu\'imica
Universidade Federal de Alfenas
Rua Gabriel Monteiro da Silva, 700
37130-000 ALfenas, MG,
Brazil
;
_publ_contact_author_email     doriguetto@unifal-mg.edu.br
_publ_contact_author_fax     '+55(35)3299 1067'
_publ_contact_author_phone     '+55(35)3299 1067'
_publ_section_title
;
4-{[4-(Hydroxymethyl)piperidin-1-yl]methyl}phenol
;
loop_
    _publ_author_name
    _publ_author_footnote
    _publ_author_address
    'Sim\~oes, M. C. R.' .
;
Laborat\'orio de Fitoqu\'imica e Qu\'imica Medicinal
Instituto de Qu\'imica
Universidade Federal de Alfenas (UNIFAL--MG)
Alfenas, MG,
Brazil
;
    'Landre, I. M. R.' .
;
Laborat\'orio de Cristalografia
Instituto de Qu\'imica
Universidade Federal de Alfenas (UNIFAL--MG)
Alfenas, MG,
Brazil
;
    'Moreira, M. S.' .
;
Laborat\'orio de Fitoqu\'imica e Qu\'imica Medicinal
Instituto de Qu\'imica
Universidade Federal de Alfenas (UNIFAL--MG)
Alfenas, MG,
Brazil
;
    'Viegas Jr, C.' .
;
Laborat\'orio de Fitoqu\'imica e Qu\'imica Medicinal
Instituto de Qu\'imica
Universidade Federal de Alfenas (UNIFAL--MG)
Alfenas, MG,
Brazil
;
    'Doriguetto, A. C.' .
;
Laborat\'orio de Cristalografia
Instituto de Qu\'imica
Universidade Federal de Alfenas (UNIFAL--MG)
Alfenas, MG,
Brazil
;
data_I
_audit_creation_method     'WinGX routine CIF_UPDATE'
_chemical_name_systematic
;
4-{[4-(Hydroxymethyl)piperidin-1-yl]methyl}phenol
;
_chemical_formula_moiety     'C13 H19 N1 O2'
_chemical_formula_sum     'C13 H19 N1 O2'
_chemical_formula_iupac     'C13 H19 N1 O2'
_chemical_formula_weight     221.29
_chemical_melting_point     329
_symmetry_cell_setting     monoclinic
_symmetry_space_group_name_H-M     'C c'
_symmetry_space_group_name_Hall     'C -2yc'
loop_
    _symmetry_equiv_pos_as_xyz
    'x, y, z'
    'x, -y, z+1/2'
    'x+1/2, y+1/2, z'
    'x+1/2, -y+1/2, z+1/2'
_cell_length_a     6.0428(2)
_cell_length_b     17.2269(7)
_cell_length_c     11.3010(4)
_cell_angle_alpha     90.000
_cell_angle_beta     94.663(4)
_cell_angle_gamma     90.000
_cell_volume     1172.53(7)
_cell_formula_units_Z     4
_cell_measurement_reflns_used     3165
_cell_measurement_theta_min     2.9712
_cell_measurement_theta_max     29.4096
_cell_measurement_temperature     150(2)
_exptl_crystal_description     prism
_exptl_crystal_colour     colourless
_exptl_crystal_size_max     0.6349
_exptl_crystal_size_mid     0.1466
_exptl_crystal_size_min     0.0652
_exptl_crystal_density_diffrn     1.254
_exptl_crystal_density_method     'not measured'
_exptl_crystal_F_000     480
_exptl_absorpt_coefficient_mu     0.084
_exptl_absorpt_correction_type     none
_exptl_special_details     ?
_diffrn_ambient_temperature     150
_diffrn_radiation_type     MoK\a
_diffrn_radiation_wavelength     0.71073
_diffrn_radiation_source     'Enhance (Mo) X-ray Source'
_diffrn_radiation_monochromator     'graphite'
_diffrn_measurement_device_type
                            'Oxford Diffraction Xcalibur Atlas Gemini Ultra CCD'
_diffrn_measurement_method     '\w scans'
_diffrn_detector_area_resol_mean     10.4186
_diffrn_reflns_number     5289
_diffrn_reflns_av_R_equivalents     0.0210
_diffrn_reflns_theta_min     2.98
_diffrn_reflns_theta_max     29.47
_diffrn_reflns_theta_full     25
_diffrn_measured_fraction_theta_max     0.900
_diffrn_measured_fraction_theta_full     0.999
_diffrn_reflns_limit_h_min     -8
_diffrn_reflns_limit_h_max     7
_diffrn_reflns_limit_k_min     -23
_diffrn_reflns_limit_k_max     21
_diffrn_reflns_limit_l_min     -14
_diffrn_reflns_limit_l_max     15
_refine_special_details
;
Refinement of <i>F</i>^2^ against ALL reflections. The weighted <i>R</i>-factor
<i>wR</i> and goodness of fit <i>S</i> are based on <i>F</i>^2^, conventional
<i>R</i>-factors <i>R</i> are based on <i>F</i>, with <i>F</i> set to zero for
negative <i>F</i>^2^. The threshold expression of <i>F</i>^2^ >
\s(<i>F</i>^2^) is used only for calculating <i>R</i>-factors(gt) <i>etc</i>.
and is not relevant to the choice of reflections for refinement.
<i>R</i>-factors based on <i>F</i>^2^ are statistically about twice as large
as those based on <i>F</i>, and <i>R</i>- factors based on ALL data will be
even larger.
;
_reflns_number_total     1474
_reflns_number_gt     1326
_reflns_threshold_expression     I>2\s(I)
_refine_ls_structure_factor_coef     Fsqd
_refine_ls_matrix_type     full
_refine_ls_R_factor_all     0.0388
_refine_ls_R_factor_gt     0.0334
_refine_ls_wR_factor_ref     0.0843
_refine_ls_goodness_of_fit_ref     1.079
_refine_ls_restrained_S_all     1.078
_refine_ls_number_reflns     1474
_refine_ls_number_parameters     151
_refine_ls_number_restraints     2
_refine_ls_hydrogen_treatment     mixed
_refine_ls_weighting_scheme     calc
_refine_ls_weighting_details
                 'calc w=1/[\s^2^(Fo^2^)+(0.0533P)^2^] where P=(Fo^2^+2Fc^2^)/3'
_refine_ls_shift/su_max     0
_refine_ls_shift/su_mean     0
_refine_diff_density_max     0.229
_refine_diff_density_min     -0.158
_refine_ls_extinction_method     none
_refine_ls_abs_structure_details     ?
_refine_ls_abs_structure_Flack     ?
loop_
    _atom_type_symbol
    _atom_type_description
    _atom_type_scat_dispersion_real
    _atom_type_scat_dispersion_imag
    _atom_type_scat_source
    C C 0.0033 0.0016 'International Tables Vol C Tables 4.2.6.8 and 6.1.1.4'
    H H 0 0 'International Tables Vol C Tables 4.2.6.8 and 6.1.1.4'
    N N 0.0061 0.0033 'International Tables Vol C Tables 4.2.6.8 and 6.1.1.4'
    O O 0.0106 0.006 'International Tables Vol C Tables 4.2.6.8 and 6.1.1.4'
_computing_data_collection     '<i>CrysAlis PRO</i> (Oxford Diffraction, 2010)'
_computing_cell_refinement     '<i>CrysAlis PRO</i> (Oxford Diffraction, 2010)'
_computing_data_reduction     '<i>CrysAlis PRO</i> (Oxford Diffraction, 2010)'
_computing_structure_solution     '<i>SIR2004</i> (Burla <i>et al.</i>, 2005)'
_computing_structure_refinement     '<i>SHELXL97</i> (Sheldrick, 2008)'
_computing_molecular_graphics
;
<i>ORTEP-3 for Windows</i> (Farrugia, 1997) and <i>Mercury</i> (Macrae
<i>et al.</i>, 2006)
;
_computing_publication_material     '<i>WinGX</i> (Farrugia, 1999)'
loop_
    _atom_site_type_symbol
    _atom_site_label
    _atom_site_fract_x
    _atom_site_fract_y
    _atom_site_fract_z
    _atom_site_U_iso_or_equiv
    _atom_site_adp_type
    _atom_site_calc_flag
    _atom_site_refinement_flags
    _atom_site_occupancy
    _atom_site_disorder_assembly
    _atom_site_disorder_group
    O O1 -0.0007(2) 0.24016(8) 0.46384(12) 0.0261(3) Uani d . 1 . .
    O O2 -0.1558(2) 0.11336(9) 1.34326(13) 0.0288(3) Uani d . 1 . .
    N N1 0.3345(2) 0.12022(8) 0.86219(13) 0.0188(3) Uani d . 1 . .
    C C7 0.3394(3) 0.05377(11) 0.94654(16) 0.0240(4) Uani d . 1 . .
    H H7A 0.4956 0.0424 0.9743 0.029 Uiso calc R 1 . .
    H H7B 0.2779 0.0073 0.9041 0.029 Uiso calc R 1 . .
    C C2 0.2291(3) 0.17910(11) 0.61963(15) 0.0194(4) Uani d . 1 . .
    H H2A 0.1677 0.1302 0.5823 0.023 Uiso calc R 1 . .
    C C1 0.2165(3) 0.24167(10) 0.52460(17) 0.0230(4) Uani d . 1 . .
    H H1A 0.2455 0.2932 0.5614 0.028 Uiso calc R 1 . .
    H H1B 0.3299 0.232 0.4678 0.028 Uiso calc R 1 . .
    C C9 0.0023(3) 0.03522(10) 1.06266(17) 0.0245(4) Uani d . 1 . .
    H H9 -0.0584 0.0015 1.0019 0.029 Uiso calc R 1 . .
    C C8 0.2102(3) 0.06858(10) 1.05249(15) 0.0216(4) Uani d . 1 . .
    C C6 0.0905(3) 0.19913(10) 0.72254(16) 0.0200(4) Uani d . 1 . .
    H H6A 0.1448 0.2484 0.7596 0.024 Uiso calc R 1 . .
    H H6B -0.0662 0.2067 0.692 0.024 Uiso calc R 1 . .
    C C12 0.1777(3) 0.13204(10) 1.24159(16) 0.0232(4) Uani d . 1 . .
    H H12 0.24 0.1648 1.3032 0.028 Uiso calc R 1 . .
    C C10 -0.1178(3) 0.05027(11) 1.15973(17) 0.0245(4) Uani d . 1 . .
    H H10 -0.2592 0.0269 1.1648 0.029 Uiso calc R 1 . .
    C C5 0.1038(3) 0.13527(10) 0.81530(15) 0.0201(4) Uani d . 1 . .
    H H5A 0.015 0.1504 0.8815 0.024 Uiso calc R 1 . .
    H H5B 0.0391 0.0871 0.7796 0.024 Uiso calc R 1 . .
    C C13 0.2946(3) 0.11669(10) 1.14421(16) 0.0235(4) Uani d . 1 . .
    H H13 0.4366 0.1396 1.1397 0.028 Uiso calc R 1 . .
    C C3 0.4675(3) 0.16258(11) 0.66953(17) 0.0239(4) Uani d . 1 . .
    H H3A 0.5569 0.1457 0.6046 0.029 Uiso calc R 1 . .
    H H3B 0.5348 0.2106 0.7045 0.029 Uiso calc R 1 . .
    C C11 -0.0317(3) 0.09943(10) 1.24953(16) 0.0221(4) Uani d . 1 . .
    C C4 0.4701(3) 0.09956(11) 0.76403(16) 0.0227(4) Uani d . 1 . .
    H H4A 0.4131 0.0506 0.727 0.027 Uiso calc R 1 . .
    H H4B 0.6251 0.0904 0.7963 0.027 Uiso calc R 1 . .
    H H1 -0.038(4) 0.2801(15) 0.437(2) 0.034 Uiso d . 1 . .
    H H2 -0.106(4) 0.1540(14) 1.386(2) 0.034 Uiso d . 1 . .
loop_
    _atom_site_aniso_label
    _atom_site_aniso_U_11
    _atom_site_aniso_U_22
    _atom_site_aniso_U_33
    _atom_site_aniso_U_12
    _atom_site_aniso_U_13
    _atom_site_aniso_U_23
    O1 0.0303(7) 0.0222(6) 0.0243(7) 0.0004(6) -0.0057(6) 0.0034(5)
    O2 0.0317(7) 0.0280(7) 0.0271(7) -0.0054(6) 0.0058(6) 0.0010(6)
    N1 0.0180(7) 0.0199(7) 0.0180(7) 0.0020(6) -0.0014(6) -0.0029(5)
    C7 0.0284(10) 0.0193(8) 0.0234(9) 0.0037(7) -0.0040(8) -0.0005(7)
    C2 0.0192(9) 0.0208(8) 0.0181(8) -0.0012(7) 0.0008(7) -0.0018(7)
    C1 0.0231(9) 0.0238(9) 0.0223(9) -0.0021(7) 0.0027(7) -0.0015(7)
    C9 0.0294(10) 0.0190(8) 0.0236(9) 0.0004(8) -0.0070(8) 0.0002(7)
    C8 0.0259(9) 0.0174(8) 0.0207(9) 0.0032(7) -0.0029(7) 0.0020(6)
    C6 0.0154(8) 0.0216(8) 0.0227(8) 0.0028(7) 0.0003(7) 0.0004(7)
    C12 0.0269(9) 0.0198(8) 0.0218(9) -0.0028(7) -0.0038(7) -0.0014(7)
    C10 0.0241(9) 0.0203(9) 0.0281(10) -0.0023(7) -0.0034(8) 0.0061(7)
    C5 0.0166(8) 0.0228(9) 0.0208(9) 0.0017(7) 0.0007(7) -0.0013(7)
    C13 0.0234(10) 0.0215(9) 0.0251(9) -0.0032(7) -0.0017(7) 0.0020(7)
    C3 0.0181(9) 0.0299(10) 0.0239(9) -0.0001(7) 0.0026(7) -0.0046(8)
    C11 0.0253(9) 0.0196(8) 0.0209(9) 0.0021(8) -0.0004(7) 0.0058(7)
    C4 0.0181(8) 0.0273(9) 0.0223(9) 0.0053(8) -0.0003(7) -0.0058(7)
_geom_special_details
;
All s.u.'s (except the s.u. in the dihedral angle between two l.s. planes) are
estimated using the full covariance matrix. The cell s.u.'s are taken into
account individually in the estimation of s.u.'s in distances, angles and
torsion angles; correlations between s.u.'s in cell parameters are only used
when they are defined by crystal symmetry. An approximate (isotropic)
treatment of cell s.u.'s is used for estimating s.u.'s involving l.s. planes.
;
loop_
    _geom_bond_atom_site_label_1
    _geom_bond_atom_site_label_2
    _geom_bond_site_symmetry_2
    _geom_bond_distance
    _geom_bond_publ_flag
    O1 C1 . 1.431(2) ?
    O1 H1 . 0.78(3) ?
    O2 C11 . 1.368(2) ?
    O2 H2 . 0.89(2) ?
    N1 C5 . 1.474(2) ?
    N1 C4 . 1.475(2) ?
    N1 C7 . 1.488(2) ?
    C7 C8 . 1.503(3) ?
    C7 H7A . 0.99 ?
    C7 H7B . 0.99 ?
    C2 C1 . 1.519(3) ?
    C2 C6 . 1.527(2) ?
    C2 C3 . 1.531(2) ?
    C2 H2A . 1 ?
    C1 H1A . 0.99 ?
    C1 H1B . 0.99 ?
    C9 C10 . 1.388(3) ?
    C9 C8 . 1.395(3) ?
    C9 H9 . 0.95 ?
    C8 C13 . 1.391(2) ?
    C6 C5 . 1.517(2) ?
    C6 H6A . 0.99 ?
    C6 H6B . 0.99 ?
    C12 C13 . 1.380(3) ?
    C12 C11 . 1.394(3) ?
    C12 H12 . 0.95 ?
    C10 C11 . 1.390(3) ?
    C10 H10 . 0.95 ?
    C5 H5A . 0.99 ?
    C5 H5B . 0.99 ?
    C13 H13 . 0.95 ?
    C3 C4 . 1.522(3) ?
    C3 H3A . 0.99 ?
    C3 H3B . 0.99 ?
    C4 H4A . 0.99 ?
    C4 H4B . 0.99 ?
loop_
    _geom_angle_atom_site_label_1
    _geom_angle_atom_site_label_2
    _geom_angle_atom_site_label_3
    _geom_angle_site_symmetry_1
    _geom_angle_site_symmetry_3
    _geom_angle
    _geom_angle_publ_flag
    C1 O1 H1 . . 113.4(19) ?
    C11 O2 H2 . . 111.9(16) ?
    C5 N1 C4 . . 109.81(13) ?
    C5 N1 C7 . . 109.54(14) ?
    C4 N1 C7 . . 108.23(13) ?
    N1 C7 C8 . . 113.27(14) ?
    N1 C7 H7A . . 108.9 ?
    C8 C7 H7A . . 108.9 ?
    N1 C7 H7B . . 108.9 ?
    C8 C7 H7B . . 108.9 ?
    H7A C7 H7B . . 107.7 ?
    C1 C2 C6 . . 112.29(15) ?
    C1 C2 C3 . . 112.57(15) ?
    C6 C2 C3 . . 108.63(13) ?
    C1 C2 H2A . . 107.7 ?
    C6 C2 H2A . . 107.7 ?
    C3 C2 H2A . . 107.7 ?
    O1 C1 C2 . . 108.50(14) ?
    O1 C1 H1A . . 110 ?
    C2 C1 H1A . . 110 ?
    O1 C1 H1B . . 110 ?
    C2 C1 H1B . . 110 ?
    H1A C1 H1B . . 108.4 ?
    C10 C9 C8 . . 121.37(16) ?
    C10 C9 H9 . . 119.3 ?
    C8 C9 H9 . . 119.3 ?
    C13 C8 C9 . . 117.51(17) ?
    C13 C8 C7 . . 120.81(16) ?
    C9 C8 C7 . . 121.68(16) ?
    C5 C6 C2 . . 111.16(14) ?
    C5 C6 H6A . . 109.4 ?
    C2 C6 H6A . . 109.4 ?
    C5 C6 H6B . . 109.4 ?
    C2 C6 H6B . . 109.4 ?
    H6A C6 H6B . . 108 ?
    C13 C12 C11 . . 120.00(17) ?
    C13 C12 H12 . . 120 ?
    C11 C12 H12 . . 120 ?
    C9 C10 C11 . . 120.13(17) ?
    C9 C10 H10 . . 119.9 ?
    C11 C10 H10 . . 119.9 ?
    N1 C5 C6 . . 111.80(14) ?
    N1 C5 H5A . . 109.3 ?
    C6 C5 H5A . . 109.3 ?
    N1 C5 H5B . . 109.3 ?
    C6 C5 H5B . . 109.3 ?
    H5A C5 H5B . . 107.9 ?
    C12 C13 C8 . . 121.87(17) ?
    C12 C13 H13 . . 119.1 ?
    C8 C13 H13 . . 119.1 ?
    C4 C3 C2 . . 110.28(15) ?
    C4 C3 H3A . . 109.6 ?
    C2 C3 H3A . . 109.6 ?
    C4 C3 H3B . . 109.6 ?
    C2 C3 H3B . . 109.6 ?
    H3A C3 H3B . . 108.1 ?
    O2 C11 C10 . . 118.44(17) ?
    O2 C11 C12 . . 122.46(17) ?
    C10 C11 C12 . . 119.10(17) ?
    N1 C4 C3 . . 112.40(14) ?
    N1 C4 H4A . . 109.1 ?
    C3 C4 H4A . . 109.1 ?
    N1 C4 H4B . . 109.1 ?
    C3 C4 H4B . . 109.1 ?
    H4A C4 H4B . . 107.9 ?
loop_
    _geom_torsion_atom_site_label_1
    _geom_torsion_atom_site_label_2
    _geom_torsion_atom_site_label_3
    _geom_torsion_atom_site_label_4
    _geom_torsion_site_symmetry_1
    _geom_torsion_site_symmetry_2
    _geom_torsion_site_symmetry_3
    _geom_torsion_site_symmetry_4
    _geom_torsion
    _geom_torsion_publ_flag
    C5 N1 C7 C8 . . . . -61.51(17) ?
    C4 N1 C7 C8 . . . . 178.78(14) ?
    C6 C2 C1 O1 . . . . -70.76(18) ?
    C3 C2 C1 O1 . . . . 166.27(13) ?
    C10 C9 C8 C13 . . . . 0.9(3) ?
    C10 C9 C8 C7 . . . . -178.82(16) ?
    N1 C7 C8 C13 . . . . -75.6(2) ?
    N1 C7 C8 C9 . . . . 104.14(19) ?
    C1 C2 C6 C5 . . . . 179.30(15) ?
    C3 C2 C6 C5 . . . . -55.54(18) ?
    C8 C9 C10 C11 . . . . 0.0(3) ?
    C4 N1 C5 C6 . . . . -57.51(17) ?
    C7 N1 C5 C6 . . . . -176.24(14) ?
    C2 C6 C5 N1 . . . . 57.80(18) ?
    C11 C12 C13 C8 . . . . -0.5(3) ?
    C9 C8 C13 C12 . . . . -0.7(3) ?
    C7 C8 C13 C12 . . . . 179.08(16) ?
    C1 C2 C3 C4 . . . . -179.95(16) ?
    C6 C2 C3 C4 . . . . 55.06(18) ?
    C9 C10 C11 O2 . . . . 179.45(15) ?
    C9 C10 C11 C12 . . . . -1.1(2) ?
    C13 C12 C11 O2 . . . . -179.23(16) ?
    C13 C12 C11 C10 . . . . 1.4(2) ?
    C5 N1 C4 C3 . . . . 57.90(18) ?
    C7 N1 C4 C3 . . . . 177.44(15) ?
    C2 C3 C4 N1 . . . . -57.70(19) ?
loop_
    _geom_hbond_atom_site_label_D
    _geom_hbond_atom_site_label_H
    _geom_hbond_atom_site_label_A
    _geom_hbond_site_symmetry_A
    _geom_hbond_distance_DH
    _geom_hbond_distance_HA
    _geom_hbond_distance_DA
    _geom_hbond_angle_DHA
    O1 H1 N1 4_454 0.78(3) 2.04(3) 2.813(2) 174(3)
    O2 H2 O1 1_556 0.89(2) 1.82(2) 2.702(2) 176(2)
_iucr_refine_instructions_details
;
TITL mc23_mo_150a in Cc
CELL  0.71073   6.0428  17.2269  11.3010   90.000   94.663   90.000
ZERR     2.00   0.0003   0.0007   0.0004    0.000    0.004    0.000
LATT  -7
SYMM    X, - Y, 1/2 + Z
SFAC  C    H    N    O
UNIT  52   76   4    8
MERG   3
MPLA 4 c5 c6 c7 n1
MPLA 5 c3 c4 n1 c7 c8
MPLA 8 c8 c9 c10 c11 c12 c13 o2 c7 h2
MPLA 4 c5 c6 c7 n1
EQIV  $1  x-1/2, -y+1/2, z-1/2
EQIV  $2  x, y, z+1
HTAB  O1 N1_$1
HTAB  O2 O1_$2
FMAP   2
PLAN   10
ACTA    50.00
BOND   $H
CONF
L.S.  10
TEMP  -123.00
WGHT    0.053300
FVAR       6.74264
O1    4   -0.000669    0.240161    0.463838    11.00000    0.03033    0.02223 =
         0.02434    0.00342   -0.00567    0.00042
O2    4   -0.155796    0.113365    1.343255    11.00000    0.03171    0.02805 =
         0.02708    0.00101    0.00582   -0.00537
N1    3    0.334534    0.120217    0.862193    11.00000    0.01796    0.01993 =
         0.01800   -0.00290   -0.00139    0.00205
C7    1    0.339421    0.053775    0.946539    11.00000    0.02836    0.01933 =
         0.02343   -0.00052   -0.00402    0.00370
AFIX  23
H7A   2    0.495645    0.042400    0.974345    11.00000   -1.20000
H7B   2    0.277881    0.007313    0.904084    11.00000   -1.20000
AFIX   0
C2    1    0.229076    0.179102    0.619628    11.00000    0.01917    0.02078 =
         0.01808   -0.00179    0.00080   -0.00117
AFIX  13
H2A   2    0.167732    0.130185    0.582308    11.00000   -1.20000
AFIX   0
C1    1    0.216540    0.241668    0.524598    11.00000    0.02312    0.02385 =
         0.02229   -0.00147    0.00271   -0.00207
AFIX  23
H1A   2    0.245498    0.293196    0.561443    11.00000   -1.20000
H1B   2    0.329904    0.232031    0.467815    11.00000   -1.20000
AFIX   0
C9    1    0.002293    0.035221    1.062656    11.00000    0.02939    0.01897 =
         0.02363    0.00016   -0.00704    0.00035
AFIX  43
H9    2   -0.058373    0.001501    1.001888    11.00000   -1.20000
AFIX   0
C8    1    0.210245    0.068583    1.052486    11.00000    0.02585    0.01737 =
         0.02067    0.00196   -0.00286    0.00318
C6    1    0.090519    0.199132    0.722536    11.00000    0.01541    0.02160 =
         0.02273    0.00039    0.00032    0.00277
AFIX  23
H6A   2    0.144818    0.248377    0.759562    11.00000   -1.20000
H6B   2   -0.066197    0.206714    0.691956    11.00000   -1.20000
AFIX   0
C12   1    0.177721    0.132036    1.241588    11.00000    0.02688    0.01982 =
         0.02183   -0.00140   -0.00379   -0.00283
AFIX  43
H12   2    0.240027    0.164812    1.303184    11.00000   -1.20000
AFIX   0
C10   1   -0.117843    0.050271    1.159733    11.00000    0.02408    0.02033 =
         0.02807    0.00610   -0.00340   -0.00232
AFIX  43
H10   2   -0.259191    0.026926    1.164793    11.00000   -1.20000
AFIX   0
C5    1    0.103791    0.135272    0.815305    11.00000    0.01655    0.02278 =
         0.02081   -0.00135    0.00066    0.00166
AFIX  23
H5A   2    0.014980    0.150380    0.881470    11.00000   -1.20000
H5B   2    0.039056    0.087055    0.779603    11.00000   -1.20000
AFIX   0
C13   1    0.294553    0.116692    1.144207    11.00000    0.02342    0.02148 =
         0.02512    0.00198   -0.00166   -0.00320
AFIX  43
H13   2    0.436574    0.139642    1.139705    11.00000   -1.20000
AFIX   0
C3    1    0.467506    0.162583    0.669530    11.00000    0.01809    0.02995 =
         0.02389   -0.00457    0.00257   -0.00012
AFIX  23
H3A   2    0.556888    0.145674    0.604562    11.00000   -1.20000
H3B   2    0.534772    0.210613    0.704527    11.00000   -1.20000
AFIX   0
C11   1   -0.031743    0.099425    1.249534    11.00000    0.02531    0.01962 =
         0.02095    0.00578   -0.00040    0.00210
C4    1    0.470062    0.099562    0.764025    11.00000    0.01808    0.02726 =
         0.02234   -0.00576   -0.00034    0.00529
AFIX  23
H4A   2    0.413070    0.050644    0.727034    11.00000   -1.20000
H4B   2    0.625090    0.090420    0.796335    11.00000   -1.20000
AFIX   0
H1    2   -0.038037    0.280133    0.436670    11.00000   -1.50000
H2    2   -0.105533    0.153953    1.385781    11.00000   -1.50000
HKLF    4
REM  mc23_mo_150a in C c
REM R1 =  0.0334 for   1326 Fo > 4sig(Fo)  and  0.0388 for all   1474 data
REM    151 parameters refined using      2 restraints
END
WGHT      0.0532      0.0000
REM Highest difference peak  0.229,  deepest hole -0.158,  1-sigma level  0.036
Q1    1   0.1568  0.1813  0.6672  11.00000  0.05    0.23
Q2    1   0.1108  0.1628  0.7568  11.00000  0.05    0.19
Q3    1   0.2188  0.2107  0.5783  11.00000  0.05    0.17
Q4    1   0.2329  0.1027  1.1996  11.00000  0.05    0.15
Q5    1   0.3527  0.1222  1.1437  11.00000  0.05    0.15
Q6    1   0.3422  0.1713  0.6554  11.00000  0.05    0.15
Q7    1   0.0839  0.1105  1.2436  11.00000  0.05    0.15
Q8    1   0.0941  0.0673  1.0411  11.00000  0.05    0.14
Q9    1  -0.0283  0.0442  1.1197  11.00000  0.05    0.14
Q10   1  -0.0645  0.0602  1.1034  11.00000  0.05    0.14
;
