# Supplementary material for: 4-{[4-(Hy­droxy­meth­yl)piperidin-1-yl]meth­yl}phenol
Source: Acta Crystallogr Sect E Struct Rep Online. 2012 Jun 30;68(Pt 7):o2275–6. doi: 10.1107/S1600536812028838 (PMC3394056; doi:10.1107/S1600536812028838)
Supplement: Supplementary file 2 [file e-68-o2275-Isup2.hkl]

#
# h,k,l, Fc-squared, Fo-squared, sigma(Fo-squared) and status flag
#
data_I
_shelx_title ' mc23_mo_150a in C c'
_shelx_refln_list_code          4
_shelx_F_calc_maximum      151.90
_exptl_crystal_F_000       480.00
_reflns_d_resolution_high  0.7222
 
loop_
 _symmetry_equiv_pos_as_xyz
 'x, y, z'
 'x, -y, z+1/2'
 'x+1/2, y+1/2, z'
 'x+1/2, -y+1/2, z+1/2'
 
_cell_length_a     6.0428
_cell_length_b    17.2269
_cell_length_c    11.3010
_cell_angle_alpha  90.000
_cell_angle_beta   94.663
_cell_angle_gamma  90.000
 
_shelx_F_squared_multiplier     1.000
 
loop_
 _refln_index_h
 _refln_index_k
 _refln_index_l
 _refln_F_squared_calc
 _refln_F_squared_meas
 _refln_F_squared_sigma
 _refln_observed_status
   2   0   0     1454.29     1427.05     17.22 o
   4   0   0      315.95      331.05      7.46 o
   6   0   0      299.33      304.25     12.96 o
   8   0   0      652.70      841.57     35.76 o
   1   1   0     6810.56     6474.41     29.33 o
   3   1   0      237.17      254.16      3.73 o
   5   1   0       45.11       47.46      2.82 o
   7   1   0       64.03       52.38      8.63 o
   2   2   0     2159.15     2139.19     13.15 o
   4   2   0      236.57      239.04      4.33 o
   6   2   0       70.89       58.92      7.27 o
   8   2   0       20.38       15.20      9.07 o
   1   3   0     3787.87     3840.80     39.59 o
   3   3   0      822.76      885.43      6.46 o
   5   3   0      162.13      165.78      4.88 o
   7   3   0       36.70       39.41      6.12 o
   0   4   0     5749.82     5392.45     21.41 o
   2   4   0     1036.96     1030.58      8.64 o
   4   4   0      448.05      463.70      5.25 o
   6   4   0      287.67      254.10     12.21 o
   8   4   0      114.15      132.89      9.87 o
   1   5   0      181.62      186.10      3.10 o
   3   5   0      111.25      120.02      2.49 o
   5   5   0       42.18       39.79      2.85 o
   7   5   0       64.40       56.01      7.75 o
   0   6   0     2576.68     2504.28     33.30 o
   2   6   0      476.29      509.30      7.56 o
   4   6   0       53.50       64.23      2.41 o
   6   6   0      173.07      165.66     11.14 o
   8   6   0       11.69       17.49     13.11 o
   1   7   0      172.13      215.17      3.52 o
   3   7   0      155.75      180.86      2.91 o
   5   7   0       62.47       55.99      2.93 o
   7   7   0       31.00       22.32      7.16 o
   0   8   0     1739.85     1629.58     13.26 o
   2   8   0       36.34       32.97      3.60 o
   4   8   0       78.11       74.87      2.50 o
   6   8   0      347.84      351.14     14.65 o
   1   9   0      242.93      255.94      4.64 o
   3   9   0       91.80       84.32      1.93 o
   5   9   0       32.75       27.09      5.61 o
   7   9   0       54.01       44.26      8.03 o
   0  10   0      302.87      292.19      6.59 o
   2  10   0       24.33       27.28      1.50 o
   4  10   0       79.18       69.48      4.68 o
   6  10   0      176.14      165.04     11.37 o
   1  11   0      442.57      447.71      6.22 o
   3  11   0       55.14       44.31      1.47 o
   5  11   0      105.52       95.31      8.82 o
   7  11   0       52.19       60.37     11.64 o
   0  12   0      495.77      534.62      8.62 o
   2  12   0      218.15      218.57      4.61 o
   4  12   0     1232.92     1158.15     23.26 o
   6  12   0       32.19       35.55      8.48 o
   1  13   0       48.17       52.58      2.79 o
   3  13   0       44.18       39.82      1.75 o
   5  13   0      137.91      160.35     11.09 o
   0  14   0      836.47      906.09     14.93 o
   2  14   0      473.82      475.78     10.38 o
   4  14   0      259.84      261.42     12.48 o
   6  14   0       85.28       90.35     13.42 o
   1  15   0      203.60      206.38     13.62 o
   3  15   0      147.70      122.86     10.93 o
   5  15   0      143.02      151.42     11.18 o
   0  16   0      450.42      467.50     10.47 o
   2  16   0      786.56      768.14     10.90 o
   4  16   0      150.63      176.86     22.23 o
   1  17   0      217.33      218.75      6.97 o
   3  17   0      256.54      263.50      9.57 o
   5  17   0       14.23       20.58      9.86 o
   0  18   0       39.64       41.48      6.09 o
   2  18   0      726.25      750.79     20.31 o
   4  18   0       29.49       29.15      7.54 o
   1  19   0      304.32      294.14      9.62 o
   3  19   0        2.57        0.40      7.09 o
   0  20   0       27.38       17.37      5.87 o
   2  20   0      257.85      268.73     13.84 o
   1  21   0      132.77      125.95     11.66 o
   3  21   0        4.17        0.64     11.71 o
   2  22   0       22.96       22.03     11.57 o
  -7   1   1       67.38       67.72      5.70 o
  -5   1   1     1306.02     1273.39     10.62 o
  -3   1   1      421.31      442.88      5.05 o
  -1   1   1     8065.58     7542.15     27.03 o
   1   1   1     1689.20     1675.53     10.62 o
   3   1   1     2083.53     2177.85     10.17 o
   5   1   1      131.15      134.82      4.41 o
   7   1   1      274.56      250.70     15.72 o
  -8   2   1      117.06      110.49      8.71 o
  -6   2   1      253.08      250.07      9.19 o
  -4   2   1      202.24      204.83      3.73 o
  -2   2   1     2096.57     2023.72      7.63 o
   0   2   1     1702.82     1614.43     21.15 o
   2   2   1     2010.84     2096.29     10.77 o
   4   2   1       76.91       98.66      3.89 o
   6   2   1       69.86       71.64      6.61 o
   8   2   1      197.70      205.52     12.81 o
  -7   3   1      109.76      114.02      8.31 o
  -5   3   1      237.97      237.18      5.15 o
  -3   3   1        4.37        2.38      1.24 o
  -1   3   1      300.33      283.03      4.90 o
   1   3   1    23074.91    21765.14     37.78 o
   3   3   1     4728.13     5050.37     25.22 o
   5   3   1       45.11       44.61      2.81 o
   7   3   1      107.26       98.13      7.64 o
  -8   4   1      120.15      144.56      9.71 o
  -6   4   1      235.77      238.00     12.10 o
  -4   4   1      141.64      125.92      3.24 o
  -2   4   1      306.00      284.23      2.78 o
   0   4   1    13389.82    13203.89     36.53 o
   2   4   1       85.66       87.26      2.42 o
   4   4   1      181.06      214.98      3.88 o
   6   4   1        6.31        8.01      5.25 o
   8   4   1       92.48      118.09     15.60 o
  -7   5   1       50.26       45.54      8.09 o
  -5   5   1      155.01      151.25      4.50 o
  -3   5   1      252.56      248.90      5.18 o
  -1   5   1      795.04      710.95      8.71 o
   1   5   1      132.90      133.94      2.44 o
   3   5   1      503.65      523.60      5.58 o
   5   5   1       73.72       79.49      3.16 o
   7   5   1        8.90        9.83      6.45 o
  -6   6   1       86.30       72.95      8.18 o
  -4   6   1       30.95       32.58      2.13 o
  -2   6   1      974.75      977.29     18.19 o
   0   6   1      513.29      493.97      6.74 o
   2   6   1       95.46      118.96      3.79 o
   4   6   1       25.02       23.80      1.88 o
   6   6   1       71.65       59.82      7.55 o
  -7   7   1      183.89      187.55     12.51 o
  -5   7   1      187.34      176.69      4.39 o
  -3   7   1      277.28      285.27      5.91 o
  -1   7   1     1395.84     1325.66      6.15 o
   1   7   1     3683.21     3844.27     19.60 o
   3   7   1        6.12        4.16      1.22 o
   5   7   1      402.66      388.86      7.73 o
   7   7   1       14.16       11.25      6.91 o
  -6   8   1      127.54      122.52      9.90 o
  -4   8   1       88.37       75.08      4.65 o
  -2   8   1      530.59      485.56     75.49 o
   0   8   1      524.86      587.92      8.21 o
   2   8   1       27.84       29.91      1.85 o
   4   8   1        0.67        0.72      1.55 o
   6   8   1        6.75        5.17      5.61 o
  -7   9   1       44.70       51.50      8.23 o
  -5   9   1       30.38       31.37      6.14 o
  -3   9   1      275.34      279.85      8.32 o
  -1   9   1       29.19       31.50      1.61 o
   1   9   1       62.52       66.61      2.67 o
   3   9   1       37.73       36.04      1.90 o
   5   9   1      358.95      326.15     12.92 o
   7   9   1        6.56        9.28      9.58 o
  -6  10   1      121.77      125.58     10.18 o
  -4  10   1       38.07       36.06      6.04 o
  -2  10   1        6.54        4.63      0.95 o
   0  10   1      440.00      471.49      6.26 o
   2  10   1       98.88       90.84      2.63 o
   4  10   1      295.67      267.73      5.45 o
   6  10   1        8.18        3.27      5.40 o
  -7  11   1       26.83       30.59     11.72 o
  -5  11   1       78.53       74.15      7.98 o
  -3  11   1      108.92      128.82      8.18 o
  -1  11   1      153.85      134.54      2.85 o
   1  11   1      272.37      273.80      5.66 o
   3  11   1      615.04      596.92      6.82 o
   5  11   1       37.19       32.69      6.53 o
   7  11   1      119.40      118.40     13.74 o
  -6  12   1       73.76       76.43     19.24 o
  -4  12   1      300.09      298.28      9.49 o
  -2  12   1       31.83       30.36      1.28 o
   0  12   1       11.40       14.84      1.83 o
   2  12   1      456.38      440.96      7.17 o
   4  12   1       17.84       16.24      1.60 o
   6  12   1      101.31      128.73     11.30 o
  -5  13   1      225.53      223.13     12.48 o
  -3  13   1      235.45      242.97      8.47 o
  -1  13   1     1168.52     1143.68     13.34 o
   1  13   1       12.45        9.52      2.37 o
   3  13   1      812.36      790.66      9.97 o
   5  13   1       89.47       86.71      8.96 o
  -6  14   1       49.64       40.98      9.89 o
  -4  14   1       85.14       83.45      6.35 o
  -2  14   1      106.54      107.53      3.40 o
   0  14   1      737.08      748.54      8.63 o
   2  14   1      206.55      207.98      6.80 o
   4  14   1      201.77      192.91     10.99 o
   6  14   1       50.50       45.98     10.38 o
  -5  15   1       43.12       49.92      7.71 o
  -3  15   1      171.09      164.43      7.83 o
  -1  15   1      564.85      562.02     10.38 o
   1  15   1      120.95      123.88      4.69 o
   3  15   1      184.91      177.81      9.03 o
   5  15   1      486.76      502.24     18.50 o
  -4  16   1      314.90      339.57     12.94 o
  -2  16   1      209.59      204.51      8.26 o
   0  16   1      169.43      165.43      4.31 o
   2  16   1       10.90       14.31      5.68 o
   4  16   1      372.17      381.27     15.60 o
  -5  17   1       10.63       10.52     11.10 o
  -3  17   1      153.42      154.09      8.04 o
  -1  17   1      356.31      370.45      9.55 o
   1  17   1      435.03      450.18     12.82 o
   3  17   1      126.46      127.45      8.58 o
   5  17   1       47.79       60.20     11.83 o
  -4  18   1       68.65       64.97      8.59 o
  -2  18   1        1.95        3.39      5.96 o
   0  18   1       54.85       51.61      4.65 o
   2  18   1      121.57      110.28      6.04 o
   4  18   1       49.18       50.12      8.37 o
  -3  19   1       77.37       86.89      7.02 o
  -1  19   1       81.99       92.21      5.79 o
   1  19   1      163.37      151.39      9.13 o
   3  19   1      125.00      133.84     10.58 o
  -2  20   1      105.40      116.37      7.74 o
   0  20   1       61.02       60.99      5.22 o
   2  20   1      132.44      134.40     10.54 o
  -3  21   1       64.56       49.64     11.19 o
  -1  21   1       91.12       86.02      9.10 o
   1  21   1       63.54       73.55      7.87 o
   3  21   1       20.89       14.70     11.33 o
  -2  22   1      100.23       90.38      8.69 o
   2  22   1        5.00        1.82     11.72 o
  -1  23   1       54.39       51.85     12.06 o
  -8   0   2       63.21       69.11     15.36 o
  -6   0   2     1147.76     1149.95     23.53 o
  -4   0   2      802.45      801.71     13.31 o
  -2   0   2       10.35        9.69      2.81 o
   0   0   2     2602.04     2553.32     14.10 o
   2   0   2     2562.76     2627.05     24.41 o
   4   0   2     3471.80     3754.96     41.96 o
   6   0   2       24.64       25.41      5.63 o
  -7   1   2       10.33       10.73      4.61 o
  -5   1   2      458.31      469.09      6.62 o
  -3   1   2       39.44       34.40      1.97 o
  -1   1   2        0.35        1.43      1.80 o
   1   1   2      799.56      828.12      8.70 o
   3   1   2     1699.34     1842.59     20.82 o
   5   1   2        4.35        9.15      2.86 o
   7   1   2       38.33       30.81      6.74 o
  -8   2   2       30.80       37.43      7.49 o
  -6   2   2       41.13       40.09      4.10 o
  -4   2   2      339.47      335.70      4.65 o
  -2   2   2      134.13      126.17      2.71 o
   0   2   2       38.75       39.28      1.68 o
   2   2   2     1148.12     1246.10     16.79 o
   4   2   2      274.94      273.21      4.89 o
   6   2   2       25.36       17.13      3.56 o
  -7   3   2       27.77       35.94      7.88 o
  -5   3   2      138.71      133.39      4.14 o
  -3   3   2       12.34        9.84      1.32 o
  -1   3   2      429.43      382.17      7.58 o
   1   3   2     9366.02     9090.18     28.10 o
   3   3   2      471.07      558.06      6.45 o
   5   3   2        0.23       -0.73      1.97 o
   7   3   2       28.47       31.67      6.78 o
  -8   4   2      153.88      162.18     17.76 o
  -6   4   2      484.15      513.92     16.80 o
  -4   4   2     1131.17     1110.64      7.86 o
  -2   4   2       54.38       50.01      2.79 o
   0   4   2    15463.67    15000.67     23.35 o
   2   4   2     1356.38     1336.87      8.37 o
   4   4   2     1133.65     1083.31     78.69 o
   6   4   2       59.97       46.70      5.04 o
  -7   5   2       70.46       69.93      8.84 o
  -5   5   2      145.12      135.45      4.32 o
  -3   5   2      130.73      142.06      2.69 o
  -1   5   2      215.50      207.92      4.91 o
   1   5   2      398.24      414.69      3.80 o
   3   5   2      329.70      321.21      4.95 o
   5   5   2        9.25        9.34      1.98 o
   7   5   2       57.08       56.21      8.21 o
  -6   6   2      197.00      205.12     11.73 o
  -4   6   2       88.25       85.34      2.73 o
  -2   6   2     1118.11     1136.87     13.66 o
   0   6   2     1561.30     1565.77      7.32 o
   2   6   2      619.01      644.80      6.42 o
   4   6   2      105.86       91.78      4.59 o
   6   6   2       17.27       12.97      3.85 o
  -7   7   2       95.43      111.54     10.73 o
  -5   7   2       80.84       90.75      3.17 o
  -3   7   2      103.32      113.66      5.60 o
  -1   7   2       23.65       30.65      1.39 o
   1   7   2     3191.64     3221.94     15.55 o
   3   7   2      121.90      120.45      3.15 o
   5   7   2      115.01      100.59      4.10 o
   7   7   2        4.00        2.32      6.71 o
  -6   8   2      229.80      213.41     16.48 o
  -4   8   2       60.05       69.59      6.80 o
  -2   8   2      909.91      929.24     22.38 o
   0   8   2     2804.43     2951.44     12.37 o
   2   8   2      136.65      137.61      2.74 o
   4   8   2      115.34      109.36      3.73 o
   6   8   2        1.49        1.29      3.73 o
  -7   9   2        0.60        7.56      8.17 o
  -5   9   2      187.06      167.97     10.44 o
  -3   9   2      294.76      274.99     10.51 o
  -1   9   2       43.23       50.74      1.83 o
   1   9   2      475.91      517.43      6.33 o
   3   9   2      297.99      296.53      5.91 o
   5   9   2      146.06      152.28      6.54 o
   7   9   2       36.74       52.06     10.17 o
  -6  10   2      155.95      158.93     11.22 o
  -4  10   2       56.92       51.45      6.43 o
  -2  10   2       39.07       45.25      3.18 o
   0  10   2     2124.93     2169.32     23.50 o
   2  10   2      918.37      954.93      7.90 o
   4  10   2      485.33      484.16     10.10 o
   6  10   2        3.72        6.77      5.96 o
  -5  11   2       67.44       53.88      7.77 o
  -3  11   2      128.09      134.74      6.47 o
  -1  11   2      292.50      276.63      3.82 o
   1  11   2      375.14      408.08      6.50 o
   3  11   2      543.51      527.33      9.57 o
   5  11   2       10.62        9.13      5.11 o
   7  11   2       76.24       74.23     11.66 o
  -6  12   2       21.21       18.73      7.17 o
  -4  12   2       35.34       34.61      4.70 o
  -2  12   2      728.51      741.91     13.19 o
   0  12   2      456.74      443.86      6.05 o
   2  12   2       40.81       37.98      5.67 o
   4  12   2       53.55       53.71      4.14 o
   6  12   2       95.74       88.39      9.80 o
  -5  13   2        4.26        2.80      5.96 o
  -3  13   2       33.10       34.67      5.00 o
  -1  13   2      532.91      533.71      6.27 o
   1  13   2      266.26      278.86      6.27 o
   3  13   2      298.85      302.65      6.30 o
   5  13   2       19.22       15.94      6.25 o
  -6  14   2       75.09       72.53     12.10 o
  -4  14   2       14.16       15.48      4.34 o
  -2  14   2      219.51      234.89      8.53 o
   0  14   2       14.91       16.60      2.28 o
   2  14   2      149.79      156.87      9.04 o
   4  14   2       80.03       76.42      8.13 o
   6  14   2       12.75       15.71     10.58 o
  -5  15   2        1.41        3.31      6.60 o
  -3  15   2       49.10       49.48      5.44 o
  -1  15   2      690.64      701.92     10.94 o
   1  15   2      194.67      192.29      5.68 o
   3  15   2       88.41       82.84      4.97 o
   5  15   2       24.23       21.56      6.62 o
  -4  16   2      165.89      174.83     10.39 o
  -2  16   2      147.17      127.26      5.06 o
   0  16   2      103.04      102.02      3.94 o
   2  16   2      263.84      264.63      7.02 o
   4  16   2      282.35      274.84     13.53 o
  -3  17   2      150.05      150.95      8.22 o
  -1  17   2      270.47      249.21     11.94 o
   1  17   2       70.23       65.82      4.81 o
   3  17   2      162.72      162.43     10.81 o
   5  17   2       39.80       36.74     11.08 o
  -4  18   2      195.91      208.18     13.25 o
  -2  18   2       35.76       40.03      5.48 o
   0  18   2        2.93        4.50      3.66 o
   2  18   2      194.76      195.92      6.46 o
   4  18   2       70.41       80.22      9.10 o
  -3  19   2       44.47       47.62      6.28 o
  -1  19   2      104.44      110.64      9.42 o
   1  19   2       33.34       34.95      4.69 o
   3  19   2       59.47       51.91      8.12 o
  -2  20   2      166.42      170.05      9.25 o
   0  20   2       27.40       25.67      4.64 o
   2  20   2       49.77       43.99      7.94 o
  -1  21   2       83.15       83.39      8.92 o
   1  21   2       29.45       36.17      6.92 o
   3  21   2       53.32       63.02     12.44 o
  -2  22   2       24.19       16.70      8.28 o
   0  22   2       24.27       27.88      9.37 o
   2  22   2       97.50       80.34     13.31 o
  -1  23   2      160.11      152.82     15.25 o
  -7   1   3       49.08       50.61      5.27 o
  -5   1   3      541.63      547.59      7.20 o
  -3   1   3       85.10       77.85      2.88 o
  -1   1   3     4418.48     4230.15     17.72 o
   1   1   3      258.67      235.98      5.54 o
   3   1   3     2774.82     2918.17     39.26 o
   5   1   3       94.70       89.00      4.87 o
   7   1   3        9.04       17.26      5.07 o
  -8   2   3       53.46       83.11     12.51 o
  -6   2   3      181.61      172.04      7.98 o
  -4   2   3      381.73      375.49      5.03 o
  -2   2   3      876.92      872.79      8.39 o
   0   2   3        1.19        1.08      1.29 o
   2   2   3      207.32      226.99      5.27 o
   4   2   3       78.55       74.03      3.27 o
   6   2   3       37.27       46.78      4.40 o
  -7   3   3       16.03       14.63      6.86 o
  -5   3   3     2316.29     2314.71     18.83 o
  -3   3   3      568.48      646.08      6.02 o
  -1   3   3      881.87      830.11     12.38 o
   1   3   3     1767.49     1757.76      9.65 o
   3   3   3     1308.02     1326.20     14.68 o
   5   3   3       43.71       44.56      4.02 o
   7   3   3       32.88       35.51      5.26 o
  -8   4   3        0.20       -1.65     12.28 o
  -6   4   3      206.26      192.74      8.03 o
  -4   4   3      413.17      411.00      4.96 o
  -2   4   3      314.39      351.10      4.21 o
   0   4   3      490.93      535.23      4.68 o
   2   4   3      238.32      230.91      3.63 o
   4   4   3      694.26      724.82      7.30 o
   6   4   3       12.50       10.18      4.08 o
  -7   5   3       43.29       67.54      8.81 o
  -5   5   3     1223.61     1241.09     10.22 o
  -3   5   3      313.44      299.40      5.13 o
  -1   5   3       14.26       10.47      1.19 o
   1   5   3     4584.62     4708.44     20.46 o
   3   5   3      941.29      927.81     14.76 o
   5   5   3       71.78       68.00      2.55 o
   7   5   3       25.88       31.79      5.26 o
  -6   6   3      181.32      179.70     11.13 o
  -4   6   3       71.09       73.24      3.30 o
  -2   6   3      206.02      178.88      7.41 o
   0   6   3     1705.80     1880.01     10.46 o
   2   6   3     1368.10     1457.95     16.13 o
   4   6   3      234.39      227.16      5.06 o
   6   6   3       37.71       32.81      4.87 o
  -7   7   3      106.92      121.32     10.53 o
  -5   7   3      147.21      149.43      4.65 o
  -3   7   3      620.75      628.90     10.51 o
  -1   7   3     1727.90     1774.30     15.83 o
   1   7   3     7365.16     7892.10     34.75 o
   3   7   3      607.17      596.21      7.48 o
   5   7   3      147.17      148.66      4.71 o
   7   7   3       20.07       24.32      8.79 o
  -6   8   3       75.19       77.94      8.94 o
  -4   8   3      339.26      314.30     12.04 o
  -2   8   3      144.77      122.86     41.09 o
   0   8   3      375.03      388.03      4.65 o
   2   8   3      265.66      227.18      4.64 o
   4   8   3      472.98      471.89     10.06 o
   6   8   3       68.46       74.27      6.00 o
  -7   9   3       18.58       23.50      7.23 o
  -5   9   3       26.37       24.79      6.64 o
  -3   9   3      354.50      404.08     10.25 o
  -1   9   3     3242.64     3256.33     20.17 o
   1   9   3       90.11      112.65      3.39 o
   3   9   3      560.44      534.06      8.45 o
   5   9   3       41.04       41.09      4.33 o
  -6  10   3       21.73       18.10      7.50 o
  -4  10   3       29.67       25.36      4.36 o
  -2  10   3      292.57      317.94      6.28 o
   0  10   3     1209.39     1275.81      9.53 o
   2  10   3      338.99      379.89      7.26 o
   4  10   3      294.29      286.76     10.95 o
   6  10   3       24.47       21.77      6.12 o
  -5  11   3      476.01      462.57     16.70 o
  -3  11   3        3.01        4.93      3.90 o
  -1  11   3     1261.23     1298.52     12.91 o
   1  11   3     1866.97     2013.80     12.65 o
   3  11   3      235.84      250.92     10.25 o
   5  11   3       28.85       22.07      3.62 o
  -6  12   3       34.01       28.07      8.27 o
  -4  12   3       50.39       42.24      5.26 o
  -2  12   3       15.14       24.16      4.50 o
   0  12   3      242.08      227.60      5.20 o
   2  12   3       56.26       55.66      4.72 o
   4  12   3      142.57      144.37     10.71 o
   6  12   3       64.80       63.91     10.67 o
  -5  13   3      186.54      180.57     11.57 o
  -3  13   3        0.58        1.33      4.35 o
  -1  13   3       94.99       87.04      3.03 o
   1  13   3      163.36      161.30      4.60 o
   3  13   3      249.28      263.55      4.82 o
   5  13   3       49.93       41.27      6.98 o
  -4  14   3       47.80       44.79      5.56 o
  -2  14   3       88.53       89.24      6.24 o
   0  14   3       30.14       26.39      2.47 o
   2  14   3       98.07       95.48      4.74 o
   4  14   3       16.20       14.63      2.98 o
   6  14   3       50.28       37.36     10.84 o
  -5  15   3       59.01       53.14     10.02 o
  -3  15   3       59.12       49.10      5.74 o
  -1  15   3      324.75      313.29      6.04 o
   1  15   3      144.46      129.61      5.79 o
   3  15   3      119.85      115.94      5.09 o
   5  15   3        8.60        4.88      6.82 o
  -4  16   3       40.62       43.57      5.93 o
  -2  16   3       38.82       37.87      5.34 o
   0  16   3       38.47       41.34      3.11 o
   2  16   3       92.43       87.26      4.78 o
   4  16   3       12.03       15.92      5.78 o
  -3  17   3      190.32      201.28      9.60 o
  -1  17   3      141.58      146.51      9.82 o
   1  17   3        6.43        4.67      3.53 o
   3  17   3       10.47        9.88      6.49 o
   5  17   3        4.26        9.29     11.09 o
  -4  18   3       40.58       41.67      6.38 o
  -2  18   3       41.98       34.45      5.65 o
   0  18   3      114.78      105.92      6.37 o
   2  18   3        9.59        9.32      3.55 o
   4  18   3       24.53       34.43      7.44 o
  -3  19   3      402.49      418.71     13.87 o
  -1  19   3       11.90       12.47      6.42 o
   1  19   3       56.81       52.55      5.58 o
   3  19   3       50.63       66.23      8.21 o
  -2  20   3      233.27      243.47     10.83 o
   0  20   3      131.50      136.44      9.79 o
   2  20   3       80.82       76.66      8.64 o
  -3  21   3      293.58      329.88     21.49 o
  -1  21   3       32.11       26.26      7.38 o
   1  21   3       36.23       27.84      9.07 o
   3  21   3       25.13       12.90     13.16 o
  -2  22   3        1.00        3.66      8.46 o
   0  22   3       12.67       29.97      9.81 o
   2  22   3       61.40       64.56     11.99 o
  -1  23   3      299.04      326.77     21.24 o
  -6   0   4       59.66       60.21      6.76 o
  -4   0   4      834.78      847.47     15.37 o
  -2   0   4    10780.55    11180.50     72.63 o
   0   0   4      116.68      110.28      4.05 o
   2   0   4      497.56      477.04     19.03 o
   4   0   4      900.83      892.12     24.66 o
   6   0   4       52.34       86.59      7.21 o
  -7   1   4      108.78      124.15      7.05 o
  -5   1   4      541.64      533.12      7.27 o
  -3   1   4      355.36      402.19      6.97 o
  -1   1   4      696.43      767.72      8.35 o
   1   1   4     1095.34     1099.75     21.60 o
   3   1   4       25.15       30.14      1.74 o
   5   1   4       62.47       69.72      4.14 o
   7   1   4       10.40       11.60      6.89 o
  -6   2   4      114.79      112.07      7.44 o
  -4   2   4      537.43      528.21      6.47 o
  -2   2   4     2454.91     2450.07     16.78 o
   0   2   4     1045.67     1052.30      9.31 o
   2   2   4     1144.89     1208.32      6.88 o
   4   2   4      173.98      169.73      4.82 o
   6   2   4       20.82       21.81      3.67 o
  -7   3   4       11.79       15.47      6.67 o
  -5   3   4       18.11       13.77      2.46 o
  -3   3   4      297.78      336.45      6.27 o
  -1   3   4      486.40      521.34      6.86 o
   1   3   4      805.86      949.64      5.37 o
   3   3   4       25.35       25.59      1.66 o
   5   3   4      151.29      143.40     10.97 o
   7   3   4       23.66       25.26      6.60 o
  -8   4   4       23.69       49.72     13.27 o
  -6   4   4       40.63       37.65      4.74 o
  -4   4   4      326.57      334.89      5.50 o
  -2   4   4      322.61      374.45      4.89 o
   0   4   4     3768.20     3830.58     16.10 o
   2   4   4     1259.06     1328.61     14.74 o
   4   4   4     1286.57     1307.57     21.40 o
   6   4   4        7.00        7.43      3.77 o
  -7   5   4       39.27       42.54      9.27 o
  -5   5   4      368.04      358.25      7.40 o
  -3   5   4      101.08      110.52      3.95 o
  -1   5   4      103.71       95.86      3.17 o
   1   5   4       75.88       90.58      2.03 o
   3   5   4      762.96      762.28      8.75 o
   5   5   4       42.20       40.60      4.37 o
   7   5   4        9.18        9.63      9.20 o
  -6   6   4        1.42        0.77      6.68 o
  -4   6   4      627.72      570.66     13.35 o
  -2   6   4      526.34      540.00      9.92 o
   0   6   4     1942.21     2082.64     11.11 o
   2   6   4      169.15      173.58      3.48 o
   4   6   4     1396.26     1383.42     16.52 o
   6   6   4       18.70       16.28      4.28 o
  -7   7   4       13.28       18.37      7.15 o
  -5   7   4       59.88       55.15      7.38 o
  -3   7   4      223.05      234.19      6.94 o
  -1   7   4      944.68     1037.48      7.32 o
   1   7   4       72.93       78.40      2.52 o
   3   7   4      463.93      440.91      6.77 o
   5   7   4      282.89      277.09     11.21 o
  -6   8   4       83.59       82.44      9.01 o
  -4   8   4      798.00      773.79     18.72 o
  -2   8   4      349.06      324.34     11.79 o
   0   8   4      367.92      382.00      5.16 o
   2   8   4      577.09      608.22      7.43 o
   4   8   4     2471.59     2496.45     27.14 o
   6   8   4       20.84       18.14      4.36 o
  -7   9   4        2.13       -3.72     11.77 o
  -5   9   4      328.39      330.52     14.16 o
  -3   9   4      101.50      102.20      6.19 o
  -1   9   4      111.25      117.32      2.76 o
   1   9   4      713.41      764.74      7.99 o
   3   9   4      454.42      439.63      6.89 o
   5   9   4       38.94       34.93      4.31 o
  -6  10   4      363.68      375.76     16.56 o
  -4  10   4       12.75       14.84      4.52 o
  -2  10   4       51.17       51.67      4.78 o
   0  10   4      162.76      164.82      4.24 o
   2  10   4     2677.62     2808.04     14.31 o
   4  10   4       56.38       54.14      3.73 o
   6  10   4       51.81       55.31      7.06 o
  -5  11   4      128.39      128.76     10.07 o
  -3  11   4       14.46       10.63      4.46 o
  -1  11   4       79.11       71.02      2.98 o
   1  11   4      471.43      519.03      5.66 o
   3  11   4      293.73      278.56      6.01 o
   5  11   4      128.88      118.08      6.53 o
  -6  12   4      173.96      206.30     13.34 o
  -4  12   4      135.41      136.80      7.67 o
  -2  12   4        1.52        0.57      3.84 o
   0  12   4      291.21      302.90      7.90 o
   2  12   4     1235.40     1162.93     12.72 o
   4  12   4        7.16        1.72      3.42 o
   6  12   4       56.74       57.93     10.02 o
  -5  13   4       51.06       49.68      8.02 o
  -3  13   4       66.57       62.32      6.19 o
  -1  13   4      365.05      359.21      6.62 o
   1  13   4       66.79       63.63      3.15 o
   3  13   4      438.55      439.32      9.26 o
   5  13   4       33.24       39.95      6.62 o
  -4  14   4      117.85      113.26      7.67 o
  -2  14   4      135.58      129.34      7.28 o
   0  14   4       39.80       37.22      3.69 o
   2  14   4      645.29      667.66     11.30 o
   4  14   4       58.49       61.71      4.96 o
  -5  15   4       16.78       19.62      7.57 o
  -3  15   4       97.64      100.75      7.09 o
  -1  15   4       55.63       56.32      3.39 o
   1  15   4        9.56        9.99      2.94 o
   3  15   4      139.93      125.35      6.61 o
   5  15   4        4.27       -8.24      9.13 o
  -4  16   4       47.48       40.21      5.88 o
  -2  16   4      409.67      446.71     12.98 o
   0  16   4       46.95       48.18      3.95 o
   2  16   4       31.93       28.12      3.76 o
   4  16   4       46.79       54.57      7.80 o
  -3  17   4      191.54      185.16      9.61 o
  -1  17   4       10.18        8.93      6.23 o
   1  17   4       58.86       61.34      4.26 o
   3  17   4       96.68       92.01      6.38 o
   5  17   4       27.96       19.79     11.73 o
  -4  18   4       18.86       28.78     11.03 o
  -2  18   4       82.93       79.22      7.21 o
   0  18   4      369.17      375.13     11.72 o
   2  18   4        5.69        7.18      3.77 o
   4  18   4       12.22       14.51      8.00 o
  -3  19   4       19.12       12.18      6.06 o
  -1  19   4      183.78      181.83     11.92 o
   1  19   4       12.60       12.57      4.07 o
   3  19   4       37.83       34.71      7.18 o
  -2  20   4       24.37       19.80      6.02 o
   0  20   4      350.15      359.25     15.56 o
   2  20   4        3.42        1.78      6.77 o
  -3  21   4       88.49      100.36     13.52 o
  -1  21   4      202.44      227.57     17.72 o
   1  21   4        0.76       -5.46      9.21 o
  -2  22   4      188.23      221.79     19.16 o
   0  22   4       11.50        4.05     10.96 o
   2  22   4       27.06       15.38     12.52 o
  -7   1   5       10.78        9.33      5.72 o
  -5   1   5      377.34      381.52      7.50 o
  -3   1   5      686.13      737.32      9.31 o
  -1   1   5      516.19      532.79      7.66 o
   1   1   5      477.05      479.28      7.01 o
   3   1   5      339.64      359.73      4.50 o
   5   1   5      271.93      279.73     11.99 o
   7   1   5        5.08        8.05      7.72 o
  -6   2   5       23.20       27.82      4.33 o
  -4   2   5      879.71      868.83     11.64 o
  -2   2   5      822.94      907.61      9.56 o
   0   2   5       73.53       81.19      2.83 o
   2   2   5     1278.01     1376.94     11.86 o
   4   2   5      331.16      345.23      9.20 o
   6   2   5       70.22       84.66      4.87 o
  -7   3   5      152.21      133.15     13.29 o
  -5   3   5      294.44      299.83      9.50 o
  -3   3   5      123.30      121.84      4.59 o
  -1   3   5     2143.66     2297.46     22.35 o
   1   3   5      570.88      636.49      4.86 o
   3   3   5       24.16       23.35      1.42 o
   5   3   5      332.28      332.59     12.88 o
   7   3   5      152.47      160.90     11.42 o
  -6   4   5        0.06        1.93      3.72 o
  -4   4   5       54.91       56.10      3.29 o
  -2   4   5     1937.72     2074.32     16.06 o
   0   4   5      577.02      630.36      8.08 o
   2   4   5      118.80      130.98      3.59 o
   4   4   5       59.37       57.33      3.17 o
   6   4   5       64.87       69.07      5.95 o
  -7   5   5       35.10       40.62      8.25 o
  -5   5   5      140.76      135.97      4.73 o
  -3   5   5      147.76      146.39      3.47 o
  -1   5   5     3571.21     3695.08     21.72 o
   1   5   5       74.20       70.11      2.08 o
   3   5   5      376.51      369.46      5.21 o
   5   5   5      399.24      394.95      9.81 o
   7   5   5      312.09      355.94     20.91 o
  -6   6   5        4.81        3.04      5.78 o
  -4   6   5      463.07      439.24      7.54 o
  -2   6   5      766.69      816.93      9.67 o
   0   6   5      326.69      334.09      4.79 o
   2   6   5      370.70      408.11      5.08 o
   4   6   5      470.92      475.72     17.95 o
   6   6   5       69.40       76.92      8.49 o
  -7   7   5       12.08       18.68     10.20 o
  -5   7   5      959.66      966.27     43.60 o
  -3   7   5      130.45      118.17      2.72 o
  -1   7   5      478.01      458.00      8.28 o
   1   7   5      150.46      159.90      3.93 o
   3   7   5     1850.95     1844.43     18.80 o
   5   7   5      212.45      202.13      7.71 o
  -6   8   5       90.63       93.25      9.87 o
  -4   8   5       41.03       44.63      6.75 o
  -2   8   5       12.86       17.38      1.57 o
   0   8   5      258.03      245.27      4.26 o
   2   8   5      361.50      367.39      5.93 o
   4   8   5      122.02      130.96      4.80 o
   6   8   5       20.54       10.02      6.13 o
  -5   9   5      219.84      204.59     11.95 o
  -3   9   5      148.30      144.14      7.40 o
  -1   9   5      241.28      232.79      4.98 o
   1   9   5       43.61       44.09      2.42 o
   3   9   5     1029.85     1044.40     10.43 o
   5   9   5      107.05      102.42      6.26 o
  -6  10   5      145.32      146.16     11.62 o
  -4  10   5       50.48       43.20      5.62 o
  -2  10   5      172.78      167.64      3.30 o
   0  10   5      100.44      103.64      3.22 o
   2  10   5      564.34      545.44      5.29 o
   4  10   5      183.65      184.98      6.65 o
  -5  11   5      111.79      108.88     10.16 o
  -3  11   5      334.64      313.78     10.60 o
  -1  11   5       18.11       17.44      1.92 o
   1  11   5       62.87       62.03      2.79 o
   3  11   5      205.83      207.62      5.40 o
   5  11   5      461.23      467.18     16.61 o
  -6  12   5       33.99       28.37     10.46 o
  -4  12   5      168.13      162.54      8.59 o
  -2  12   5      105.38       96.69      3.62 o
   0  12   5       91.85       83.25      3.65 o
   2  12   5       54.31       53.07      3.93 o
   4  12   5      220.46      226.34      8.30 o
  -5  13   5        5.48       10.69      7.55 o
  -3  13   5      311.46      322.10     11.38 o
  -1  13   5      314.13      312.15      6.47 o
   1  13   5       60.43       48.35      3.33 o
   3  13   5      288.12      287.14      8.27 o
   5  13   5        0.66        4.42      9.28 o
  -4  14   5       43.59       39.97      5.91 o
  -2  14   5      338.29      339.29     11.03 o
   0  14   5      220.20      226.78      6.71 o
   2  14   5      243.02      244.39      8.33 o
   4  14   5      141.66      152.90      6.43 o
  -3  15   5      114.14      110.91      7.50 o
  -1  15   5        1.15       -0.82      5.50 o
   1  15   5       27.83       30.21      3.74 o
   3  15   5      138.07      118.57      5.79 o
   5  15   5      119.34      118.33     12.31 o
  -4  16   5       87.16       88.09      7.64 o
  -2  16   5      241.65      239.27     10.26 o
   0  16   5      115.66      101.54      8.79 o
   2  16   5      302.16      285.02      8.44 o
   4  16   5       76.53       91.21     16.19 o
  -3  17   5      125.33      114.01      8.44 o
  -1  17   5       42.22       51.14      7.75 o
   1  17   5       40.98       39.21      4.52 o
   3  17   5       41.64       43.62      5.63 o
  -4  18   5       20.74       21.58     11.83 o
  -2  18   5       73.86       91.02      7.55 o
   0  18   5      125.07      140.57     10.40 o
   2  18   5        5.34        3.17      3.98 o
   4  18   5       13.60       15.69     10.72 o
  -3  19   5       40.95       49.45      8.63 o
  -1  19   5      304.80      328.03     15.22 o
   1  19   5       57.05       55.35      6.19 o
   3  19   5       77.94       85.98      9.03 o
  -2  20   5       16.73       13.34      7.50 o
   0  20   5      117.01      131.49     15.80 o
   2  20   5       13.93       20.85     10.59 o
  -3  21   5       19.34       33.85     15.04 o
  -1  21   5      110.09      128.69     13.00 o
   1  21   5      123.67      105.09     13.36 o
   0  22   5      118.26      110.04     14.03 o
  -6   0   6       43.09       46.33      6.72 o
  -4   0   6      849.23      835.44     22.20 o
  -2   0   6      278.58      332.67     10.10 o
   0   0   6      118.55      112.54      4.27 o
   2   0   6     1751.61     1848.28     17.49 o
   4   0   6      178.92      187.55      4.92 o
   6   0   6      141.98      121.22     14.98 o
  -7   1   6       15.87       12.99      6.00 o
  -5   1   6      245.65      225.88      8.01 o
  -3   1   6      149.52      144.10      5.49 o
  -1   1   6     1170.59     1274.37     10.44 o
   1   1   6       12.31       13.03      2.23 o
   3   1   6       78.59       88.92      4.55 o
   5   1   6      530.52      535.36      7.87 o
   7   1   6        7.46       10.19      8.11 o
  -6   2   6       23.76       23.34      4.38 o
  -4   2   6      494.41      462.90     10.46 o
  -2   2   6      168.39      156.98      4.66 o
   0   2   6      227.35      222.11      4.52 o
   2   2   6      194.85      205.19      4.91 o
   4   2   6      587.59      574.96     10.07 o
   6   2   6      140.40      134.88     10.12 o
  -7   3   6       49.66       73.50      7.37 o
  -5   3   6      273.91      265.43      7.04 o
  -3   3   6      213.10      211.33      8.00 o
  -1   3   6      465.71      483.64      7.75 o
   1   3   6        2.40        3.66      1.03 o
   3   3   6       46.73       42.09      1.51 o
   5   3   6       27.46       26.20      2.66 o
   7   3   6       18.59        7.33     11.92 o
  -6   4   6      323.45      302.50     14.15 o
  -4   4   6      926.06      871.59     13.45 o
  -2   4   6     1056.82     1112.59     13.76 o
   0   4   6       64.31       67.34      2.63 o
   2   4   6      149.55      137.00      2.83 o
   4   4   6      571.75      550.72      9.88 o
   6   4   6       74.76       74.39     10.51 o
  -7   5   6       32.91       44.50     10.27 o
  -5   5   6      120.61      112.49      7.29 o
  -3   5   6      118.49      114.77      4.02 o
  -1   5   6      141.49      117.92     23.31 o
   1   5   6       23.90       19.89      1.46 o
   3   5   6      263.75      254.34      6.93 o
   5   5   6      260.56      267.60     12.52 o
   7   5   6       44.08       47.51     11.82 o
  -6   6   6      441.63      437.44     17.01 o
  -4   6   6      333.01      349.83      6.40 o
  -2   6   6     1118.94     1132.16     18.83 o
   0   6   6       35.86       36.67      1.87 o
   2   6   6     1357.12     1359.00     11.61 o
   4   6   6       80.44       80.92      3.64 o
   6   6   6       93.20       86.99      9.06 o
  -7   7   6       63.27       76.62     13.05 o
  -5   7   6      148.77      158.91     15.25 o
  -3   7   6        9.91        7.79      1.90 o
  -1   7   6      333.92      337.08      5.07 o
   1   7   6        1.52        2.74      1.32 o
   3   7   6      561.19      530.25      7.19 o
   5   7   6       25.10       26.01      3.96 o
  -6   8   6       74.76       87.03      9.57 o
  -4   8   6      461.04      383.12     21.05 o
  -2   8   6     1084.33     1053.81      9.26 o
   0   8   6      372.26      374.68      5.18 o
   2   8   6      622.54      610.86      8.97 o
   4   8   6       71.76       65.81      3.92 o
   6   8   6      100.38      111.98      9.81 o
  -5   9   6        1.45       -0.17      6.42 o
  -3   9   6       46.42       39.05      2.16 o
  -1   9   6      238.95      242.59      4.24 o
   1   9   6        0.52        0.58      1.44 o
   3   9   6      180.05      175.72      4.91 o
   5   9   6       97.14       95.36      6.13 o
  -6  10   6       45.59       39.95      7.84 o
  -4  10   6      522.29      499.93     13.78 o
  -2  10   6      521.88      482.84      6.48 o
   0  10   6      306.15      313.54      5.31 o
   2  10   6      192.51      174.41      5.02 o
   4  10   6      328.93      325.53      9.63 o
  -5  11   6       24.53       20.41      6.44 o
  -3  11   6       95.91       83.76      6.69 o
  -1  11   6      133.97      132.35      4.14 o
   1  11   6       56.60       47.06      2.64 o
   3  11   6      115.43      115.26      4.54 o
   5  11   6      306.87      317.59     13.81 o
  -4  12   6       78.16       69.39      7.01 o
  -2  12   6      495.92      486.35      8.56 o
   0  12   6      114.20      122.65      4.42 o
   2  12   6       46.78       47.03      2.54 o
   4  12   6      250.35      269.25      9.32 o
  -5  13   6       52.14       47.98      8.18 o
  -3  13   6      357.33      321.86     11.64 o
  -1  13   6      265.92      263.40      5.27 o
   1  13   6       59.50       55.20      4.59 o
   3  13   6      190.99      194.94      8.20 o
  -4  14   6      105.99      104.09      8.19 o
  -2  14   6      351.25      349.05     11.80 o
   0  14   6       88.66      104.69      4.29 o
   2  14   6      167.74      157.83      7.86 o
   4  14   6      160.23      164.93     21.18 o
  -3  15   6      101.00       99.67      7.72 o
  -1  15   6      151.50      174.49     11.17 o
   1  15   6       15.90       15.98      4.36 o
   3  15   6      145.97      131.64      7.26 o
  -4  16   6       58.10       67.46      7.17 o
  -2  16   6       49.99       45.38      6.42 o
   0  16   6       97.33      119.02      9.22 o
   2  16   6      198.72      170.49      9.87 o
   4  16   6       33.96       28.55      8.95 o
  -3  17   6       31.48       29.63      6.34 o
  -1  17   6       47.26       55.44      6.21 o
   1  17   6      169.92      162.85      8.57 o
   3  17   6      141.91      123.97      7.34 o
  -4  18   6       15.42       19.61     13.21 o
  -2  18   6       76.45       85.15      9.14 o
   0  18   6      121.31      136.74     10.42 o
   2  18   6        7.99       14.30      6.52 o
  -3  19   6       39.39       39.98     12.20 o
  -1  19   6       83.54       95.35      8.22 o
   1  19   6       35.17       22.51      5.56 o
  -2  20   6       16.87       19.38      8.81 o
   0  20   6       22.78       23.83      7.19 o
  -1  21   6        8.57       12.05     12.42 o
   1  21   6       52.44       60.29     12.61 o
   0  22   6      156.11      159.42     17.39 o
  -5   1   7      175.65      151.55      7.12 o
  -3   1   7      241.34      228.19      7.70 o
  -1   1   7       85.50       95.00      3.56 o
   1   1   7      266.01      270.70      5.96 o
   3   1   7      580.61      534.90     10.59 o
   5   1   7      346.75      325.27     17.05 o
  -6   2   7       44.89       45.20      4.92 o
  -4   2   7       71.15       58.22      5.00 o
  -2   2   7      287.35      312.85      6.62 o
   0   2   7       85.72       94.41      3.44 o
   2   2   7      271.99      286.27      6.62 o
   4   2   7      442.74      425.87     16.13 o
   6   2   7      171.07      185.50     20.33 o
  -7   3   7       88.31      105.54     12.94 o
  -5   3   7       99.18       87.33      5.78 o
  -3   3   7      233.89      248.61      6.67 o
  -1   3   7      969.62      965.99     10.70 o
   1   3   7      157.27      159.41      4.16 o
   3   3   7     1247.27     1253.10     14.46 o
   5   3   7      440.92      418.40     15.54 o
  -6   4   7        9.68        7.72      5.78 o
  -4   4   7       63.47       70.74      4.29 o
  -2   4   7      236.46      237.41      6.01 o
   0   4   7      219.93      223.11      6.42 o
   2   4   7       31.68       33.13      1.60 o
   4   4   7       88.82       78.74      2.82 o
   6   4   7       18.52       17.67      7.12 o
  -7   5   7      104.91      131.74     13.77 o
  -5   5   7       90.93       92.27      4.55 o
  -3   5   7      136.03      112.78      4.37 o
  -1   5   7     1696.15     1669.65     14.16 o
   1   5   7       29.09       25.75      1.58 o
   3   5   7      754.77      752.12      9.68 o
   5   5   7       87.03       87.51      8.69 o
  -6   6   7       93.84       99.45      9.80 o
  -4   6   7      464.33      455.37      7.96 o
  -2   6   7      803.49      797.88     11.43 o
   0   6   7      350.23      344.05      4.67 o
   2   6   7      221.90      232.70      5.04 o
   4   6   7       20.87       14.91      3.13 o
   6   6   7      100.82       95.58     12.52 o
  -7   7   7       74.93       82.60     12.59 o
  -5   7   7       20.92       15.14      6.26 o
  -3   7   7     1515.02     1496.65     12.69 o
  -1   7   7     1728.78     1772.30     12.08 o
   1   7   7       17.30       16.83      1.65 o
   3   7   7      124.13      126.79      6.07 o
   5   7   7      207.43      215.00     12.02 o
  -6   8   7       82.98       86.10      9.81 o
  -4   8   7      107.07      104.28      4.60 o
  -2   8   7        4.22        3.79      2.14 o
   0   8   7      141.31      131.67      3.27 o
   2   8   7      118.66      125.56      4.42 o
   4   8   7       14.81        7.84      5.85 o
   6   8   7       51.44       54.66     10.61 o
  -5   9   7       61.97       56.46      8.07 o
  -3   9   7      841.73      805.67     10.20 o
  -1   9   7     1249.25     1245.20      9.81 o
   1   9   7      107.85       98.39      3.39 o
   3   9   7      236.94      239.47      7.64 o
   5   9   7       35.05       35.30     11.77 o
  -6  10   7      128.60      127.76     15.08 o
  -4  10   7      110.39       98.23      7.60 o
  -2  10   7     1110.24     1123.18     23.24 o
   0  10   7      106.81      114.19      3.35 o
   2  10   7      140.96      133.00      5.16 o
   4  10   7       46.02       48.68      4.80 o
  -5  11   7        8.19        6.19      6.33 o
  -3  11   7      285.80      279.39     10.65 o
  -1  11   7     1500.98     1512.08     17.76 o
   1  11   7      135.21      118.58      3.81 o
   3  11   7       73.84       84.31      7.97 o
   5  11   7      275.25      280.32     13.93 o
  -4  12   7       58.67       63.94      7.13 o
  -2  12   7      225.25      212.91      6.89 o
   0  12   7      101.44       81.65      3.87 o
   2  12   7      123.25      104.16      8.22 o
   4  12   7       33.55       37.66      4.82 o
  -5  13   7       31.84       34.32      7.22 o
  -3  13   7      103.20       96.07      7.67 o
  -1  13   7       67.88       72.23      4.09 o
   1  13   7       99.91       90.85      5.64 o
   3  13   7       21.01       14.12      5.89 o
  -4  14   7        9.86        9.09      5.86 o
  -2  14   7       10.07       13.03      5.14 o
   0  14   7      147.25      175.95      7.08 o
   2  14   7       83.46       78.15      6.38 o
   4  14   7       17.23       15.96      6.76 o
  -3  15   7       23.61       13.89      6.25 o
  -1  15   7       57.70       62.86      6.61 o
   1  15   7      112.82      104.42      5.96 o
   3  15   7       67.60       72.01      6.77 o
  -4  16   7        4.19        0.72     13.10 o
  -2  16   7       31.85       28.97      5.68 o
   0  16   7       73.85       80.09      7.04 o
   2  16   7       19.92       15.30      6.19 o
  -3  17   7        7.28       14.58      6.30 o
  -1  17   7       13.77       24.28      5.63 o
   1  17   7       13.90        8.92      5.02 o
   3  17   7      307.32      315.26     13.47 o
  -4  18   7        4.25       11.74     16.09 o
  -2  18   7       56.10       74.05      7.40 o
   0  18   7       28.22       20.32      5.79 o
   2  18   7      111.02      101.46      9.15 o
  -1  19   7        1.62       -0.22      6.13 o
   1  19   7      111.27      136.71      8.89 o
   0  20   7       30.76       22.82      6.67 o
  -6   0   8       25.54       19.48      5.86 o
  -4   0   8      502.85      411.71     14.15 o
  -2   0   8      125.66      109.66      7.53 o
   0   0   8      133.27      124.70      5.04 o
   2   0   8      226.03      224.79      9.21 o
   4   0   8      411.47      387.12     14.48 o
   6   0   8       87.40       85.68     14.16 o
  -5   1   8       26.32       15.50      3.79 o
  -3   1   8       38.46       37.79      5.14 o
  -1   1   8       77.11       79.70      3.61 o
   1   1   8       54.99       53.94      4.06 o
   3   1   8      110.59      114.66      5.51 o
   5   1   8      123.31      129.93     10.16 o
  -6   2   8       43.96       46.01      6.56 o
  -4   2   8        7.95       11.33      3.99 o
  -2   2   8      486.76      454.38      9.29 o
   0   2   8      355.16      349.11      5.93 o
   2   2   8      165.51      166.88      5.78 o
   4   2   8       22.28       19.75      3.46 o
   6   2   8       82.89       82.83      9.76 o
  -7   3   8        8.46       14.95     10.72 o
  -5   3   8       93.80       78.77      5.86 o
  -3   3   8      348.42      340.77      8.13 o
  -1   3   8     1303.20     1340.67     13.32 o
   1   3   8       11.90       11.26      1.44 o
   3   3   8      121.44      110.70      5.36 o
   5   3   8       75.17       87.08      9.17 o
  -6   4   8        0.60        4.09      6.71 o
  -4   4   8      275.15      258.29      7.23 o
  -2   4   8     1372.54     1282.78     19.30 o
   0   4   8      524.68      522.88      7.29 o
   2   4   8       72.35       79.00      5.59 o
   4   4   8      217.02      201.76     11.34 o
   6   4   8      515.59      513.09     25.97 o
  -7   5   8       80.78       99.82     14.41 o
  -5   5   8        1.50        2.25      3.83 o
  -3   5   8      223.87      231.98      6.63 o
  -1   5   8       51.13       45.73      3.43 o
   1   5   8      176.28      174.29      3.81 o
   3   5   8       83.17       77.77     11.17 o
   5   5   8      135.44      153.50     10.75 o
  -6   6   8       68.71       75.42      9.15 o
  -4   6   8        5.58        2.69      2.54 o
  -2   6   8      771.52      748.72     13.89 o
   0   6   8        4.54        5.13      1.65 o
   2   6   8      347.77      339.91      5.90 o
   4   6   8       42.78       29.73      6.84 o
   6   6   8      332.54      376.40     22.32 o
  -5   7   8       41.76       45.60      8.21 o
  -3   7   8      505.12      511.20      9.74 o
  -1   7   8       90.41       85.78      3.09 o
   1   7   8       87.27       85.73      2.96 o
   3   7   8       19.02       17.43      5.83 o
   5   7   8      137.19      136.67     10.60 o
  -6   8   8      194.02      207.96     17.83 o
  -4   8   8       51.52       35.10      7.46 o
  -2   8   8       39.94       33.29      3.06 o
   0   8   8      457.34      488.31      6.17 o
   2   8   8      633.34      602.83     10.93 o
   4   8   8        5.68        2.56      5.84 o
   6   8   8      294.19      321.63     20.81 o
  -5   9   8       68.38       82.67      8.81 o
  -3   9   8      118.47      124.75      4.17 o
  -1   9   8      613.89      600.49      8.42 o
   1   9   8      227.82      206.09      4.71 o
   3   9   8       80.31       85.84      8.27 o
   5   9   8       36.62       34.09      7.74 o
  -4  10   8       84.45       77.01      7.01 o
  -2  10   8      306.49      332.22      6.85 o
   0  10   8      670.63      611.56      6.83 o
   2  10   8       87.76       92.52      5.67 o
   4  10   8      115.61      118.68      9.71 o
  -5  11   8       30.55       28.46      7.34 o
  -3  11   8      177.67      176.50      9.21 o
  -1  11   8      251.90      251.14      5.76 o
   1  11   8       33.31       24.02      2.51 o
   3  11   8       36.54       41.55      7.24 o
   5  11   8       32.80       30.97      9.91 o
  -4  12   8       13.00       13.77      5.72 o
  -2  12   8      105.65      108.40      5.32 o
   0  12   8      137.28      144.46      5.73 o
   2  12   8       17.73       15.81      6.03 o
   4  12   8       16.52       11.32     11.93 o
  -3  13   8      196.17      203.26     10.27 o
  -1  13   8      184.74      164.37      6.80 o
   1  13   8      145.80      143.12      6.69 o
   3  13   8       34.21       34.90      6.89 o
  -4  14   8       10.59        3.38      5.86 o
  -2  14   8        9.64        8.38      5.11 o
   0  14   8      195.24      174.40      7.41 o
   2  14   8      104.64      118.89      7.88 o
   4  14   8       31.85       34.27     10.05 o
  -3  15   8       21.13       20.35      5.66 o
  -1  15   8      131.22      110.62      9.68 o
   1  15   8       47.69       44.11      4.90 o
   3  15   8      162.42      146.63      8.88 o
  -4  16   8        1.05       -6.67     14.42 o
  -2  16   8       61.87       56.61      7.30 o
   0  16   8       64.58       68.82      6.04 o
   2  16   8       73.00      110.16      9.68 o
  -3  17   8        1.40       -0.77     13.33 o
  -1  17   8       41.48       43.85      7.38 o
   1  17   8       58.83       62.75      9.48 o
   3  17   8       71.12       77.38      9.23 o
  -2  18   8       62.93       67.07     12.51 o
   0  18   8       34.93       34.16      6.42 o
   2  18   8       50.34       49.61      8.53 o
  -1  19   8       69.61       58.69      9.71 o
   1  19   8       53.78       78.59      7.36 o
   0  20   8        2.57       10.17     13.88 o
  -5   1   9        8.91        7.57      3.74 o
  -3   1   9        2.05        1.28      3.01 o
  -1   1   9     1212.47     1179.33     12.80 o
   1   1   9       22.42       17.96      3.48 o
   3   1   9       71.09       73.03      4.64 o
   5   1   9       39.04       45.07      7.98 o
  -6   2   9       49.80       54.93      6.83 o
  -4   2   9        0.95        2.33      3.31 o
  -2   2   9      364.00      347.42      9.64 o
   0   2   9      265.95      270.57      5.48 o
   2   2   9       69.26       67.56      4.89 o
   4   2   9       87.12       74.82      6.02 o
  -5   3   9       22.42       22.65      3.65 o
  -3   3   9      958.07      848.45     13.03 o
  -1   3   9      352.45      333.63      8.18 o
   1   3   9      134.16      126.77      2.98 o
   3   3   9       44.18       40.94      4.87 o
   5   3   9       60.83       63.63      8.73 o
  -6   4   9       28.65       40.73      8.11 o
  -4   4   9       25.15       22.34      3.58 o
  -2   4   9      395.58      360.79      8.15 o
   0   4   9       74.71       75.73      3.26 o
   2   4   9       12.58        9.65      4.16 o
   4   4   9       20.54       15.11      6.45 o
  -5   5   9       17.24       15.90      6.01 o
  -3   5   9      139.75      157.02      5.87 o
  -1   5   9       37.48       39.67      3.87 o
   1   5   9      108.04      107.94      3.70 o
   3   5   9      274.95      272.48     10.18 o
   5   5   9        0.40        3.37      7.06 o
  -6   6   9       60.91       59.22     11.12 o
  -4   6   9       20.17       20.38      3.26 o
  -2   6   9       51.54       50.24      4.44 o
   0   6   9     1057.98     1052.67     17.33 o
   2   6   9      253.41      227.18      8.92 o
   4   6   9        2.25        0.49      6.38 o
  -5   7   9        6.48       13.21      6.97 o
  -3   7   9      161.41      164.22      5.55 o
  -1   7   9      434.09      422.56      8.73 o
   1   7   9      684.21      661.66      8.54 o
   3   7   9       56.25       45.12      7.40 o
   5   7   9      119.00      127.23     14.12 o
  -6   8   9        9.99       25.23     11.44 o
  -4   8   9       10.54       16.66      6.19 o
  -2   8   9      157.36      155.42      5.38 o
   0   8   9      132.76      137.97      4.19 o
   2   8   9       68.08       60.15      7.56 o
   4   8   9       77.70       62.76     14.92 o
  -5   9   9       63.18       61.52      8.95 o
  -3   9   9       25.28       24.13      3.00 o
  -1   9   9       33.49       26.78      2.85 o
   1   9   9      132.44      120.60      4.15 o
   3   9   9      183.15      150.56     18.09 o
   5   9   9        1.61       -3.05     10.69 o
  -4  10   9        2.74       -0.63      6.41 o
  -2  10   9       83.58       86.70      7.05 o
   0  10   9      117.11      109.97      4.69 o
   2  10   9      355.18      328.80     13.94 o
   4  10   9        5.65        5.73      6.96 o
  -3  11   9      251.38      245.80     15.85 o
  -1  11   9       19.65       20.69      3.52 o
   1  11   9       31.39       30.84      4.01 o
   3  11   9      251.12      254.33     13.11 o
   5  11   9        3.04       -8.84     11.85 o
  -4  12   9       32.40       33.05      6.05 o
  -2  12   9      101.47      102.64      7.76 o
   0  12   9       55.06       55.11      5.18 o
   2  12   9      159.37      127.66      9.84 o
   4  12   9       68.70       54.61     11.00 o
  -3  13   9       91.51       83.36      7.95 o
  -1  13   9      120.35      114.04      5.71 o
   1  13   9       79.04       82.52      5.27 o
   3  13   9      422.01      450.56     17.28 o
  -4  14   9        2.54       -3.12     13.99 o
  -2  14   9      118.13      129.69      8.69 o
   0  14   9      309.84      322.61      8.86 o
   2  14   9      182.96      176.46      9.64 o
   4  14   9       29.28       22.18     12.08 o
  -3  15   9       22.36       17.80      6.50 o
  -1  15   9      173.81      167.53      8.45 o
   1  15   9       66.47       82.23      5.36 o
   3  15   9       15.04       20.81      6.79 o
  -2  16   9        4.36       -1.22      6.40 o
   0  16   9       14.07       18.04      4.83 o
   2  16   9      242.30      266.94     11.51 o
  -1  17   9       66.47       78.89      7.88 o
   1  17   9       20.41       14.94      7.62 o
   0  18   9        4.13       -0.29      6.77 o
   2  18   9        4.20        5.37      9.74 o
  -4   0  10       90.06       87.04      6.38 o
  -2   0  10     2266.52     2140.11     30.00 o
   0   0  10     2048.68     2062.89     19.98 o
   2   0  10      304.30      318.53     12.33 o
   4   0  10      122.43      148.86     16.18 o
  -5   1  10        6.45       10.04      3.68 o
  -3   1  10      125.58      100.20      4.65 o
  -1   1  10      191.39      181.39      6.28 o
   1   1  10       94.63       96.75      5.77 o
   3   1  10       32.66       36.46      4.01 o
   5   1  10        3.21       16.51      8.03 o
  -6   2  10      113.16      121.18     12.59 o
  -4   2  10       17.82       15.12      3.62 o
  -2   2  10       14.11       13.70      3.96 o
   0   2  10      298.00      288.93      6.12 o
   2   2  10      280.82      267.61      9.85 o
   4   2  10        0.32        4.03      4.54 o
  -5   3  10        7.80       10.62      4.72 o
  -3   3  10       23.71       20.48      3.19 o
  -1   3  10      429.19      411.46      9.51 o
   1   3  10      262.97      232.05      4.96 o
   3   3  10       32.69       29.02      5.08 o
   5   3  10       14.17       18.82     10.94 o
  -6   4  10       63.09       69.86     11.37 o
  -4   4  10       31.10       27.20      3.81 o
  -2   4  10      249.06      234.14      7.11 o
   0   4  10      225.59      221.04      6.99 o
   2   4  10      215.06      214.88     10.71 o
   4   4  10        7.43        8.30      4.71 o
  -5   5  10       13.27       24.67      6.76 o
  -3   5  10       55.28       53.84      4.64 o
  -1   5  10      281.63      265.76      9.29 o
   1   5  10       86.93       81.67      4.13 o
   3   5  10      108.98       95.28      7.07 o
   5   5  10       25.10       22.76     11.04 o
  -6   6  10        8.37       23.94     11.13 o
  -4   6  10       30.89       28.16      4.73 o
  -2   6  10       74.89       73.50      4.65 o
   0   6  10      508.16      476.32      7.57 o
   2   6  10       13.75       13.79      4.69 o
   4   6  10        6.46        7.75      5.30 o
  -5   7  10        1.05       -0.51      7.14 o
  -3   7  10        1.85        6.60      2.94 o
  -1   7  10       26.29       25.70      3.21 o
   1   7  10      108.79       89.22      5.24 o
   3   7  10       35.78       40.35      5.81 o
   5   7  10        5.26        4.69     11.45 o
  -4   8  10       61.30       56.05     10.16 o
  -2   8  10       77.17       73.96      4.78 o
   0   8  10       72.27       71.79      4.20 o
   2   8  10        2.99        4.64      4.56 o
   4   8  10       39.76       47.25      8.19 o
  -5   9  10       20.81       36.14      7.79 o
  -3   9  10      111.57      119.38      8.25 o
  -1   9  10       64.07       58.93      5.09 o
   1   9  10       25.10       33.09      3.95 o
   3   9  10       46.38       48.08      8.14 o
  -4  10  10        4.45        2.85      6.79 o
  -2  10  10       56.56       54.01      4.73 o
   0  10  10       42.15       44.98      4.14 o
   2  10  10       82.85       80.79      7.33 o
   4  10  10       30.83       30.37     10.99 o
  -3  11  10      150.49      152.87      9.31 o
  -1  11  10        0.71        4.79      3.39 o
   1  11  10      205.09      214.08      7.75 o
   3  11  10      100.91       98.43      9.96 o
  -4  12  10       47.78       63.64      9.46 o
  -2  12  10      179.60      181.45      9.63 o
   0  12  10      131.85      136.34      6.14 o
   2  12  10      299.74      327.13     17.33 o
   4  12  10       70.13       67.46     12.58 o
  -3  13  10       41.12       39.61      6.39 o
  -1  13  10        0.20       -0.54      4.62 o
   1  13  10        6.33        7.68      3.89 o
   3  13  10       53.42       50.52      8.23 o
  -2  14  10      547.08      560.59     16.42 o
   0  14  10      138.75      147.48      8.38 o
   2  14  10      114.56      105.69      8.41 o
  -3  15  10      234.13      235.92     18.92 o
  -1  15  10      182.34      196.52      9.23 o
   1  15  10       31.36       24.58      5.97 o
   3  15  10       31.63       37.83      9.78 o
  -2  16  10      228.56      250.60     19.46 o
   0  16  10      114.12      117.28      8.57 o
   2  16  10       55.60       71.83      7.72 o
  -1  17  10       16.99        8.76     11.16 o
   0  18  10      133.52      171.38     16.05 o
  -5   1  11       63.15       61.11      4.67 o
  -3   1  11      148.67      155.49      5.72 o
  -1   1  11      155.12      149.05      5.96 o
   1   1  11      845.38      874.45     17.62 o
   3   1  11      227.81      253.22     10.21 o
  -6   2  11      229.16      222.12     16.81 o
  -4   2  11       46.92       41.98      3.88 o
  -2   2  11       37.17       33.11      3.82 o
   0   2  11      619.10      608.13      8.76 o
   2   2  11      437.54      424.01     15.46 o
   4   2  11       63.54       61.84      8.66 o
  -5   3  11       11.87        4.00      6.16 o
  -3   3  11       30.74       22.65      3.55 o
  -1   3  11      106.70      104.08      4.91 o
   1   3  11     1208.79     1198.72     20.66 o
   3   3  11      172.44      156.57      8.69 o
  -6   4  11       15.33       19.95     12.09 o
  -4   4  11       12.30       12.11      3.54 o
  -2   4  11      135.67      117.94      5.67 o
   0   4  11      332.09      330.75      8.29 o
   2   4  11      171.19      171.13      8.95 o
   4   4  11       30.97       19.69      7.23 o
  -5   5  11       12.69       16.65      7.41 o
  -3   5  11       53.11       58.04      4.46 o
  -1   5  11        9.26        6.61      3.39 o
   1   5  11       48.10       51.08      6.04 o
   3   5  11        8.18       12.58      4.98 o
  -4   6  11       81.64       92.80      9.31 o
  -2   6  11       16.60       17.00      3.53 o
   0   6  11       68.39       59.89      4.57 o
   2   6  11       52.79       57.58      6.26 o
   4   6  11        4.83       -0.64      6.95 o
  -5   7  11       53.06       71.03      9.41 o
  -3   7  11       21.86       17.49      3.55 o
  -1   7  11      144.42      137.24      5.86 o
   1   7  11       81.26       83.23      6.92 o
   3   7  11       25.15       20.77      5.49 o
  -4   8  11        0.23        1.70      6.77 o
  -2   8  11       60.71       64.50      4.76 o
   0   8  11        4.51        8.13      3.49 o
   2   8  11       13.03       11.36      5.12 o
   4   8  11        2.98       -0.70      7.73 o
  -3   9  11       27.63       31.79      5.92 o
  -1   9  11       11.21        9.05      3.48 o
   1   9  11       19.02       20.55      5.00 o
   3   9  11       31.04       40.64      6.07 o
  -4  10  11       36.68       44.80     11.36 o
  -2  10  11      128.06      142.93      6.46 o
   0  10  11       53.08       58.97      4.57 o
   2  10  11       32.07       26.06      5.91 o
   4  10  11       13.83        1.05     11.92 o
  -3  11  11      203.61      234.27     11.32 o
  -1  11  11       58.68       58.16      4.75 o
   1  11  11       50.24       43.00      6.19 o
   3  11  11       39.62       45.20      7.82 o
  -2  12  11       27.91       31.74      5.46 o
   0  12  11       42.53       49.09      4.46 o
   2  12  11      122.48      143.64     10.69 o
  -3  13  11      119.04      124.51     14.91 o
  -1  13  11       48.84       44.89      5.53 o
   1  13  11       23.35       28.53      5.48 o
  -2  14  11      160.70      173.76     15.76 o
   0  14  11       62.70       71.29     10.28 o
   2  14  11       82.63       75.01     13.19 o
  -1  15  11       20.33       25.75      9.62 o
   1  15  11      107.56      115.40     14.28 o
  -2  16  11       28.56       24.14     11.66 o
  -4   0  12      102.55      125.13      9.02 o
  -2   0  12       15.50       16.01      5.28 o
   0   0  12       22.26       32.46      9.73 o
   2   0  12      671.04      676.69     19.55 o
  -5   1  12       14.75       18.30      4.92 o
  -3   1  12       37.20       48.16      3.96 o
  -1   1  12        9.49       10.26      3.13 o
   1   1  12      624.95      657.70     16.33 o
   3   1  12      102.17      107.52     11.00 o
  -4   2  12      124.31      117.26      5.51 o
  -2   2  12       33.38       30.40      3.88 o
   0   2  12       89.47      101.31      8.00 o
   2   2  12       46.77       43.10      5.97 o
  -5   3  12       50.42       58.30      6.00 o
  -3   3  12      170.02      179.60      6.27 o
  -1   3  12       85.36       80.19      4.53 o
   1   3  12       15.15       14.64      5.48 o
   3   3  12       26.15       20.09      6.56 o
  -4   4  12       82.28       97.47      6.30 o
  -2   4  12      101.10       94.45      6.88 o
   0   4  12      217.81      219.99     10.21 o
   2   4  12      528.20      537.55     15.29 o
  -5   5  12       49.05       47.54      8.16 o
  -3   5  12       19.69       17.95      3.77 o
  -1   5  12       21.79       24.82      3.86 o
   1   5  12      246.45      250.87     13.46 o
   3   5  12      116.14      113.94      9.61 o
  -4   6  12       12.04       13.92      5.76 o
  -2   6  12       10.09       12.01      3.59 o
   0   6  12       37.40       44.01      8.47 o
   2   6  12        4.77        7.44      5.41 o
  -3   7  12       35.95       44.38      6.60 o
  -1   7  12       49.09       39.76      4.18 o
   1   7  12      105.88      123.03      9.19 o
   3   7  12       14.97       12.83      7.25 o
  -4   8  12        5.54        3.39      9.68 o
  -2   8  12      149.29      142.08      6.55 o
   0   8  12       56.66       53.38      7.46 o
   2   8  12       64.83       64.33      7.20 o
  -3   9  12       21.07       34.62      5.63 o
  -1   9  12        2.78        5.51      3.85 o
   1   9  12       75.24       75.35      7.23 o
   3   9  12       77.13       86.48     13.03 o
  -2  10  12       95.01      110.41      9.13 o
   0  10  12       34.02       41.04      5.68 o
   2  10  12       41.22       36.55      6.37 o
  -3  11  12      142.58      151.96     14.65 o
  -1  11  12       61.02       65.46      5.19 o
   1  11  12       17.31       19.66      6.15 o
  -2  12  12      178.12      178.71     15.50 o
   0  12  12       70.16       73.64     11.31 o
   2  12  12       12.39       12.84     12.05 o
  -3  13  12       17.69       21.19     12.07 o
   1  13  12      122.86      131.79     15.02 o
  -2  14  12       80.42       75.04     11.03 o
  -5   1  13        0.08        6.46      8.75 o
  -3   1  13      258.96      271.48      7.78 o
  -1   1  13        7.16        7.59      6.47 o
   1   1  13      127.82      148.09     10.27 o
  -4   2  13      119.56      114.81      5.70 o
  -2   2  13       49.52       50.14      4.34 o
   0   2  13       25.58       17.56      5.48 o
   2   2  13       46.99       52.18      6.82 o
  -5   3  13      164.95      191.94     17.18 o
  -3   3  13       25.18       24.09      3.82 o
  -1   3  13       38.93       43.27      7.97 o
   1   3  13       47.35       57.28      6.95 o
  -4   4  13       35.04       36.99      5.67 o
  -2   4  13       11.34        7.11      3.80 o
   0   4  13        0.91        2.46      5.56 o
   2   4  13      326.20      330.35     13.46 o
  -3   5  13       40.54       43.75      5.44 o
  -1   5  13       15.27       18.73      5.03 o
   1   5  13      401.62      389.78     20.69 o
  -4   6  13       23.56       39.44     10.96 o
  -2   6  13       20.43       19.30      5.10 o
   0   6  13       11.40        5.61      5.76 o
   2   6  13       13.10       17.39      7.44 o
  -3   7  13       40.25       30.36      9.57 o
  -1   7  13      110.78      121.35      7.52 o
   1   7  13      119.43      114.94      9.03 o
   3   7  13      121.32      112.37     13.39 o
  -2   8  13      124.06      139.09      8.02 o
   0   8  13       26.67       35.01      6.72 o
   2   8  13      140.87      124.24     15.42 o
  -3   9  13        6.31        0.82     10.08 o
  -1   9  13       87.50       87.51      9.39 o
   1   9  13       49.68       69.65      9.02 o
   0  10  13        7.57        8.46      9.99 o
  -3  11  13       18.91       25.50     11.24 o
   1  11  13      200.72      246.09     19.17 o
  -4   0  14      410.75      496.11     18.29 o
  -2   0  14       75.22       84.98      9.49 o
   0   0  14       57.10       80.28     13.39 o
  -3   1  14       94.10       98.51      6.73 o
  -1   1  14        1.76        1.72      7.23 o
   1   1  14       11.49       21.00     10.28 o
  -4   2  14       64.21       72.21      7.59 o
  -2   2  14       25.79       41.02      6.44 o
   0   2  14       70.10       71.05      9.63 o
  -3   3  14      103.65      120.62      7.32 o
  -1   3  14        6.12       10.88      9.36 o
   1   3  14       63.48       74.80     10.22 o
  -4   4  14       58.80       63.06     21.91 o
  -2   4  14      104.08      130.82      9.16 o
   0   4  14        6.23        8.37      7.58 o
   2   4  14      133.79      146.18     16.01 o
  -1   5  14       16.91       20.02      7.44 o
   1   5  14      125.43      140.29     11.79 o
  -2   6  14       60.98       64.30     10.93 o
   0   6  14       11.50       10.40      7.55 o
   2   6  14       48.46       52.38     13.89 o
  -1   7  14       14.06       -2.47     10.37 o
   1   7  14       43.81       37.51     13.14 o
   0   8  14       19.94       16.16     11.33 o
   0  10  14      128.54      150.78     15.41 o
  -3   1  15       25.51       35.04     14.15 o
  -2   2  15       21.61       32.21      8.93 o
  -2   4  15       69.30       75.94     12.84 o
  -1   5  15       60.64       73.91     12.87 o
 
